# Supplementary material for: The ASH1 HOMOLOG 2 (ASHH2) Histone H3 Methyltransferase Is Required for Ovule and Anther Development in Arabidopsis
Source: PLoS One. 2009 Nov 12;4(11):e7817. doi: 10.1371/journal.pone.0007817 (PMC2772814; doi:10.1371/journal.pone.0007817)
Supplement: Table S5 — Up- and down-regulated genes in inflorescences from the ashh2 mutant compared to wt. (0.87 MB XLS) [file pone.0007817.s011.xls]

## Sheet: Sheet1
Differentially expressed genes in ashh2 inflorescences compared to wt inflorescences
Up-regulated
AtGID	Name	Log-ratio	Abs ratio (abs ratio =2^log ratio)	Log-signal	P-value	Q-value	T-value	Repl. 1	Repl. 2	Repl. 3	Repl. 4	Repl. 5
At1g43590.1	hypothetical protein contains Pfam domain, PF04827: Protein of unknown function (DUF635)	3.01748	8.09752	11.31476	1.292957e-05	5.547559e-06	22.85386	2.631231	3.031397	2.917858	3.628289	2.878624
At3g15351.1	expressed protein	2.95631	7.76137	13.96028	2.573274e-06	1.104088e-06	37.69274	2.738695	2.966569	3.175704	3.000532	2.90006
At1g14880.1	expressed protein similar to PGPS/D12 [Petunia x hybrida] GI:4105794; contains Pfam profile PF04749: Protein of unknown function, DUF614	2.81706	7.04723	11.01528	1.975221e-05	8.474881e-06	20.59086	3.13935	2.835817	2.150067	2.960029	3.000022
At2g29350.2	tropinone reductase, putative / tropine dehydrogenase, putative similar to tropinone reductase SP:P50165 from [Datura stramonium]	2.76468	6.79598	12.14911	1.195268e-05	5.128415e-06	23.89185	2.743783	3.295255	2.559369	2.711639	2.513355
At1g47395.1	expressed protein	2.41785	5.34374	10.37236	9.750284e-06	4.183455e-06	26.43581	2.549277	2.641193	2.423892	2.406132	2.068749
At2g14610.1	pathogenesis-related protein 1 (PR-1) identical to GB:M90508 SP|P33154	2.39823	5.27157	11.18193	0.0001029645	4.417793e-05	13.50586	2.056738	2.920741	1.734679	2.930085	2.348927
At2g32870.1	meprin and TRAF homology domain-containing protein / MATH domain-containing protein similar to ubiquitin-specific protease 12 [Arabidopsis thaliana] GI:11993471; contains Pfam profile PF00917: MATH domain	2.31685	4.98244	10.54274	8.078755e-05	3.466270e-05	14.33266	1.783238	2.484356	2.301675	3.014262	2.000735
At1g22590.1	MADS-box family protein similar to putative DNA-binding protein GI:6714399 from [Arabidopsis thaliana]; MADS-box protein AGL87	2.27988	4.85637	11.40024	6.006515e-05	2.577155e-05	15.66951	2.268132	2.180461	2.375034	2.871768	1.703999
At4g12490.1	protease inhibitor/seed storage/lipid transfer protein (LTP) family protein similar to pEARLI 1 (Accession No. L43080): an Arabidopsis member of a conserved gene family (PGF95-099), Plant Physiol. 109 (4), 1497 (1995); contains Pfam protease inhibitor/seed storage/LTP family domain PF00234	2.26911	4.82025	10.29586	0.0004205096	0.0001804238	13.43729	1.872301	2.21112	2.723899	NA	NA
At1g76960.1	expressed protein	2.23552	4.70933	12.74647	1.292957e-05	5.547559e-06	22.98591	2.126712	2.651427	2.083162	2.238522	2.077791
At1g47400.1	expressed protein	2.16705	4.49103	10.06927	0.0001546194	6.634095e-05	17.99992	2.255655	2.350454	1.89503	NA	NA
At2g18193.1	AAA-type ATPase family protein contains Pfam profile: ATPase family PF00004	2.08866	4.25353	11.85155	7.232517e-05	3.103182e-05	14.80708	2.696924	1.667856	1.804985	2.041817	2.231713
At1g22590.2	MADS-box family protein similar to putative DNA-binding protein GI:6714399 from [Arabidopsis thaliana]; MADS-box protein AGL87	2.0685	4.19449	11.28461	9.750284e-06	4.183455e-06	25.43936	2.105459	2.000938	1.832637	2.3067	2.09675
At2g20800.1	pyridine nucleotide-disulphide oxidoreductase family protein similar to GI:3718005 alternative NADH-dehydrogenase {Yarrowia lipolytica} ; contains Pfam profile PF00070: Pyridine nucleotide-disulphide oxidoreductase	2.01602	4.04466	10.66217	0.0003658618	0.0001569766	9.994965	1.751393	1.427506	1.863845	3.036491	2.000857
At1g29660.1	GDSL-motif lipase/hydrolase family protein low similarity to family II lipase EXL1 [Arabidopsis thaliana] GI:15054382; contains InterPro Entry IPR001087 Lipolytic enzyme, G-D-S-L family	2.00267	4.00741	11.46033	4.497313e-05	1.929616e-05	16.89556	2.092839	2.40989	2.157267	1.621714	1.73164
At5g51440_40	23.5 kDa mitochondrial small heat shock protein (HSP23.5-M) similar to heat shock 22 kDa protein, mitochondrial precursor SP:Q96331 from [Arabidopsis thaliana]; identified in Scharf, K-D., et al,Cell Stress & Chaperones (2001) 6: 225-237.	1.97719	3.93725	10.35945	4.481329e-05	1.922758e-05	17.18408	1.686074	1.980471	2.2752	1.647762	2.296445
At1g02920.1	glutathione S-transferase, putative similar to glutathione S-transferase GI:860955 from [Hyoscyamus muticus]; supported by cDNA GI:443697.	1.97526	3.93199	10.67000	0.0002160970	9.271853e-05	11.22419	2.670006	1.767036	2.030849	2.160673	1.24773
At2g28820.1	ribosomal protein L16 family protein contains Pfam PF00252 domain ribosomal protein L16	1.97403	3.92865	10.40327	8.263938e-05	3.545724e-05	14.26199	1.95897	1.924004	2.061804	2.514931	1.41045
At1g75040.1	pathogenesis-related protein 5 (PR-5) identical to SP|P28493 Pathogenesis-related protein 5 precursor (PR-5) {Arabidopsis thaliana}; contains Pfam profile: PF00314 Thaumatin family	1.96298	3.89866	11.63053	9.750284e-06	4.183455e-06	25.79048	1.908835	1.906924	1.869995	1.904846	2.224299
At5g05340.1	peroxidase, putative similar to peroxidase [Nicotiana tabacum] gi|5381253|dbj|BAA82306; similar to Peroxidase P7 [Brassica rapa (Turnip)] SWISS-PROT:P00434	1.94788	3.85808	10.63895	6.006515e-05	2.577155e-05	15.68248	1.830109	2.499213	1.68941	2.049476	1.67121
At3g22370.1	alternative oxidase 1a, mitochondrial (AOX1A) identical to GB:Q39219 [SP|Q39219] from [Arabidopsis thaliana]	1.91061	3.75968	12.65483	6.014233e-05	2.580466e-05	15.50272	2.013999	2.024873	2.196052	1.319797	1.998329
At4g11210.1	disease resistance-responsive family protein / dirigent family protein similar to dirigent protein [Thuja plicata] gi|6694699|gb|AAF25360; similar to disease resistance response protein 206-d [Pisum sativum] gi|508844|gb|AAB18669	1.88721	3.6992	9.99101	0.0001853155	7.951143e-05	17.03495	1.741898	NA	2.107968	NA	1.811774
At2g25450_40.95	2-oxoglutarate-dependent dioxygenase, putative similar to 2A6 (GI:599622) and tomato ethylene synthesis regulatory protein E8 (SP|P10967)	1.81024	3.50701	13.86354	0.0002786902	0.0001195748	10.59490	2.175577	2.46968	1.689941	1.480373	1.235644
At2g14610_41.45	pathogenesis-related protein 1 (PR-1) identical to GB:M90508 SP|P33154	1.80136	3.48548	10.67579	4.360457e-05	1.870897e-05	17.57396	1.489336	2.176537	1.853625	1.86047	1.62683
At2g21640.1	expressed protein	1.79074	3.45992	13.04945	9.771831e-05	4.1927e-05	13.73839	1.637594	1.271864	1.769166	2.149435	2.12564
At1g73260.1	trypsin and protease inhibitor family protein / Kunitz family protein similar to trypsin inhibitor propeptide [Brassica oleracea] GI:841208; contains Pfam profile PF00197: Trypsin and protease inhibitor	1.77625	3.42535	10.39674	0.0001783012	7.65019e-05	11.80065	1.592951	1.717725	1.20461	2.364406	2.001574
At5g10760.1	aspartyl protease family protein contains Pfam domain, PF00026: eukaryotic aspartyl protease	1.74069	3.34196	10.95279	4.497313e-05	1.929616e-05	16.91761	1.695736	1.775308	2.170261	1.49652	1.565641
At1g33960.1	avirulence-responsive protein / avirulence induced gene (AIG1) identical to AIG1 (exhibits RPS2- and avrRpt2-dependent induction early after infection with Pseudomonas) SP:U40856 [Arabidopsis thaliana] (Plant Cell 8 (2), 241-249 (1996))	1.7396	3.33943	10.72422	0.000394964	0.0001694632	9.848659	2.392316	1.326498	1.320677	2.225315	1.433215
At5g65550.1	UDP-glucoronosyl/UDP-glucosyl transferase family protein contains Pfam profile: PF00201 UDP-glucoronosyl and UDP-glucosyl transferase ;similar to flavonol 3-O-glucosyltransferase (anthocyanin rhamnosyl transferase) from Petunia hybrida [SP|Q43716]	1.72273	3.30061	11.87734	0.0002738253	0.0001174874	10.65412	1.047197	1.822779	1.85074	1.548286	2.344653
At3g19710.1	branched-chain amino acid aminotransferase, putative / branched-chain amino acid transaminase, putative (BCAT4) similar to branched-chain amino acid transaminase 6 [Arabidopsis thaliana] GI:13810195; contains Pfam profile: PF01063 aminotransferase class IV	1.71607	3.2854	11.47154	1.67412e-05	7.182977e-06	21.7452	1.936896	1.78881	1.564491	1.553818	1.736332
At4g11890.1	protein kinase family protein contains protein kinase domain, Pfam:PF00069	1.70447	3.25909	10.61039	0.0003705115	0.0001589716	9.975037	1.354796	2.528183	1.606235	1.251119	1.782023
At1g22990.1	heavy-metal-associated domain-containing protein / copper chaperone (CCH)-related low similarity to copper homeostasis factor [GI:3168840][PMID:9701579]; strong similarity to farnesylated protein ATFP7 [GI:4097555]; contains heavy-metal-associated domain PF00403	1.65303	3.14494	12.08157	6.014233e-05	2.580466e-05	15.60244	2.018295	1.62879	1.306695	1.813087	1.498303
At3g50930.1	AAA-type ATPase family protein contains Pfam profile: ATPase family PF00004	1.61935	3.07237	10.44804	0.0001448384	6.214434e-05	12.44482	1.847396	1.93005	1.73139	1.575734	1.012183
At2g45220.1	pectinesterase family protein contains Pfam profile: PF01095 pectinesterase	1.6192	3.07205	10.42390	0.002550737	0.001094419	6.562091	1.394429	2.030674	0.395051	2.264693	2.011174
At1g35230.1	arabinogalactan-protein (AGP5) identical to gi_3883128_gb_AAC77827	1.61188	3.05651	10.67258	0.0005947485	0.0002551827	8.983192	1.288256	2.0711	1.271363	2.301404	1.127299
At4g15690.1	glutaredoxin family protein contains INTERPRO Domain IPR002109, Glutaredoxin (thioltransferase)	1.59137	3.01336	11.90045	0.0002857839	0.0001226184	10.52989	1.875275	1.932964	1.782543	0.866403	1.499682
At5g23010_40	2-isopropylmalate synthase 3 (IMS3) identical to 2-isopropylmalate synthase (IMS3) [Arabidopsis thaliana] GI:15983745; identical to cDNA 2-isopropylmalate synthase (IMS3) GI:15983744	1.58532	3.00074	10.58222	4.477097e-05	1.920942e-05	17.41771	1.360889	1.932845	1.549379	1.471979	1.611507
At3g60420.1	expressed protein	1.58293	2.99578	11.30179	0.0001027347	4.407933e-05	13.52080	1.78257	1.880698	1.671284	1.507808	1.072306
At2g16060.1	non-symbiotic hemoglobin 1 (HB1) (GLB1) identical to SP|O24520 Non-symbiotic hemoglobin 1 (Hb1) (ARAth GLB1) {Arabidopsis thaliana}	1.58258	2.99505	11.48584	6.006515e-05	2.577155e-05	15.66814	1.541853	1.185576	1.876534	1.596924	1.712013
At2g43570.1	chitinase, putative similar to chitinase class IV GI:722272 from [Brassica napus]	1.5758	2.98102	10.55321	0.0006328271	0.0002715207	11.97987	NA	NA	1.505723	1.892461	1.32923
At5g24530.1	oxidoreductase, 2OG-Fe(II) oxygenase family protein similar to flavanone 3-hydroxylase [Persea americana][GI:727410]; contains PF03171 2OG-Fe(II) oxygenase superfamily domain	1.56107	2.95073	12.51412	1.401817e-05	6.014634e-06	22.48767	1.462744	1.722849	1.602845	1.554956	1.461954
At2g37130.1	peroxidase 21 (PER21) (P21) (PRXR5) identical to SP|Q42580 Peroxidase 21 precursor (EC 1.11.1.7) (Atperox P21) (PRXR5) (ATP2a/ATP2b) {Arabidopsis thaliana}	1.56104	2.95067	12.52355	0.0002824911	0.0001212056	10.56090	1.550943	2.100006	0.906112	1.604927	1.643224
At2g02930_40	glutathione S-transferase, putative	1.5532	2.93468	11.04377	0.0002241478	9.61728e-05	11.09660	1.575163	2.194027	1.529643	1.128731	1.338464
At2g24850_37.1	aminotransferase, putative similar to nicotianamine aminotransferase from Hordeum vulgare [GI:6498122, GI:6469087]; contains Pfam profile PF00155 aminotransferase, classes I and II	1.53617	2.90024	11.26877	0.0001518489	6.515227e-05	12.27679	1.642295	1.804316	1.857728	1.349585	1.026944
At5g54550.1	expressed protein contains Pfam profile PF03478: Protein of unknown function (DUF295)	1.5281	2.88406	9.909799	0.008779685	0.00376701	5.344954	NA	1.366469	0.966482	2.766835	1.012612
At3g22600.1	protease inhibitor/seed storage/lipid transfer protein (LTP) family protein contains Pfam protease inhibitor/seed storage/LTP family domain PF00234	1.48631	2.80171	10.87739	0.0001344494	5.768684e-05	12.72097	1.287348	1.99618	1.171179	1.459735	1.517106
At2g02930.1	glutathione S-transferase, putative	1.48618	2.80146	11.53962	7.21853e-05	3.097181e-05	14.82795	1.658779	1.625839	1.041252	1.539801	1.565231
At2g15080.1	disease resistance family protein contains leucine rich-repeat (LRR) domains Pfam:PF00560, INTERPRO:IPR001611; similar to Cf-2.2 [Lycopersicon pimpinellifolium] gi|1184077|gb|AAC15780	1.48576	2.80064	9.994593	0.001597062	0.000685235	9.348652	NA	1.132927	NA	1.909484	1.414857
At5g23010.1	2-isopropylmalate synthase 3 (IMS3) identical to 2-isopropylmalate synthase (IMS3) [Arabidopsis thaliana] GI:15983745; identical to cDNA 2-isopropylmalate synthase (IMS3) GI:15983744	1.48191	2.79318	10.37357	6.014233e-05	2.580466e-05	15.57409	1.413059	1.699937	1.123832	1.501431	1.671269
At3g57260.1	glycosyl hydrolase family 17 protein similar to glucan endo-1,3-beta-glucosidase, acidic isoform precursor SP:P33157 from [Arabidopsis thaliana]	1.48164	2.79266	11.97458	0.002619479	0.001123913	6.528733	1.116276	2.691557	1.389897	0.994807	1.215651
At3g01600.1	no apical meristem (NAM) family protein contains Pfam PF02365: No apical meristem (NAM) domain;	1.47524	2.7803	10.40479	0.001143964	0.000490829	8.742517	0.891784	1.717996	1.334056	NA	1.957131
At1g12180.1	expressed protein	1.47199	2.77405	10.87939	0.0001550287	6.651657e-05	12.14574	1.939512	1.364088	1.108104	1.673262	1.274992
At1g37130.1	nitrate reductase 2 (NR2) identical to SP|P11035 Nitrate reductase 2 (formerly EC 1.6.6.1) (NR2) {Arabidopsis thaliana}	1.46648	2.76346	13.19331	8.078755e-05	3.466270e-05	14.33242	1.832449	1.518658	1.551269	1.176391	1.253619
At2g16660.1	nodulin family protein similar to nodulin-like protein [Arabidopsis thaliana] GI:3329368, nodule-specific protein Nlj70 [Lotus japonicus] GI:3329366	1.46638	2.76327	14.27184	0.0001550287	6.651657e-05	12.17022	1.996074	1.304132	1.560658	1.155669	1.315354
At4g15660.1	glutaredoxin family protein contains INTERPRO Domain IPR002109, Glutaredoxin (thioltransferase)	1.45299	2.73774	11.10636	2.134239e-05	9.157163e-06	20.0399	1.493901	1.659286	1.38239	1.356279	1.373085
At1g65490.1	expressed protein	1.44383	2.72042	12.21402	0.0001235383	5.300534e-05	12.96547	1.621943	1.765401	1.53978	1.026025	1.265987
At1g16400_32.95	cytochrome P450 family protein similar to gb|AF069494 cytochrome P450 from Sinapis alba and is a member of the PF|00067 Cytochrome P450 family; identical to cytochrome P450 CYP79F2 (CYP79F2) GI:10946207	1.4398	2.71284	11.86406	5.153649e-05	2.211224e-05	16.49393	1.307197	1.605257	1.474044	1.641876	1.170636
At3g45730.1	expressed protein	1.43942	2.71213	10.54574	0.006545617	0.002808462	5.32582	1.996027	0.035078	2.100234	1.393833	1.671956
At1g59930.1	hypothetical protein	1.43882	2.71099	10.38587	0.0006387008	0.0002740409	11.94737	1.431912	1.68266	1.201881	NA	NA
At5g24210.1	lipase class 3 family protein contains Pfam profile PF01764: Lipase	1.43488	2.7036	10.87707	0.0009741453	0.0004179666	9.065011	1.430788	1.968201	1.426532	0.914001	NA
At4g15610.1	integral membrane family protein contains TIGRFAM TIGR01569 : plant integral membrane protein TIGR01569; contains Pfam PF04535 : Domain of unknown function (DUF588)	1.42476	2.68469	10.87886	0.0002600805	0.0001115901	10.75485	1.166018	1.985157	1.602564	1.065027	1.305023
At2g43510.1	trypsin inhibitor, putative similar to SP|P26780 Trypsin inhibitor 2 precursor (MTI-2) {Sinapis alba}	1.41504	2.66667	12.19051	0.0001088171	4.668903e-05	13.33463	1.396439	1.083658	1.358648	1.851734	1.384732
At3g28270.2	expressed protein similar to At14a protein (GI:11994571 and GI:11994573) [Arabidopsis thaliana]	1.41106	2.65933	11.86340	7.40342e-05	3.17651e-05	14.69569	1.341589	1.825214	1.366242	1.256719	1.265537
At5g47490.1	expressed protein	1.41093	2.65909	12.56681	3.564696e-05	1.529468e-05	18.28258	1.198675	1.433025	1.608225	1.47216	1.34257
At1g70890.1	major latex protein-related / MLP-related low similarity to major latex protein {Papaver somniferum}[GI:294062] ; contains Pfam profile PF00407: Pathogenesis-related protein Bet v I family	1.40761	2.65297	12.15648	0.0001124832	4.826203e-05	13.26694	1.286261	1.38901	1.131614	1.867621	1.363524
Ctrl_NptII_10/13_20	NptII (aminoglycoside-3'-O-phosphotransferase)	1.38959	2.62003	9.494631	0.003099208	0.001329746	7805-07-01	NA	1.304227	NA	1.88918	0.975353
At1g65860.1	flavin-containing monooxygenase family protein / FMO family protein similar to flavin-containing monooxygenase FMO3 (dimethylaniline monoxygenase (N-oxide forming) 3) GI:349533 [SP|P32417] from Oryctolagus cuniculus, [SP|P97501] from Mus musculus; contains Pfam profile PF00743 Flavin-binding monooxygenase-like domain	1.37804	2.59915	11.33655	0.001539916	0.0006607161	7.340503	1.008545	1.337276	0.855902	2.301467	1.387013
At1g13340.1	expressed protein contains Pfam profile: PF03398 eukaryotic protein of unknown function, DUF292	1.37772	2.59858	9.930895	0.0002195531	9.420142e-05	12.99639	1.7057	1.157468	1.384493	NA	1.263231
At3g04720.1	hevein-like protein (HEL) identical to SP|P43082 Hevein-like protein precursor {Arabidopsis thaliana}; similar to SP|P09762 Wound-induced protein WIN2 precursor {Solanum tuberosum}; contains Pfam profile PF00187: Chitin recognition protein	1.37708	2.59742	11.22050	0.0002698537	0.0001157834	10.69044	1.377116	1.948107	1.018086	1.128448	1.413631
At3g44870.1	S-adenosyl-L-methionine:carboxyl methyltransferase family protein similar to defense-related protein cjs1 [Brassica carinata][GI:14009292][Mol Plant Pathol (2001) 2(3):159-169]	1.37495	2.59358	10.42230	0.003540998	0.001519300	7.51554	NA	NA	1.74927	1.538898	0.836667
At1g68620.1	expressed protein similar to PrMC3 [Pinus radiata] GI:5487873	1.3682	2.58147	10.94293	0.0002389854	0.0001025391	10.94647	1.163102	1.499235	0.868469	1.708613	1.601558
At5g61660.1	glycine-rich protein	1.36233	2.571	12.45018	0.0004386504	0.0001882073	9.638672	1.427849	0.648992	1.564077	1.581036	1.589695
At5g51440.1	23.5 kDa mitochondrial small heat shock protein (HSP23.5-M) similar to heat shock 22 kDa protein, mitochondrial precursor SP:Q96331 from [Arabidopsis thaliana]; identified in Scharf, K-D., et al,Cell Stress & Chaperones (2001) 6: 225-237.	1.34258	2.53605	10.45384	0.0001753695	7.524403e-05	11.84728	0.981037	1.371784	1.818066	1.282777	1.25925
At5g44580.1	expressed protein	1.32888	2.51208	11.20989	0.0003585550	0.0001538415	10.03117	1.522775	1.716791	1.475033	1.167333	0.762474
At3g23050.1	auxin-responsive protein / indoleacetic acid-induced protein 7 (IAA7) identical to SP|Q38825|AXI7_ARATH Auxin-responsive protein IAA7 (Indoleacetic acid-induced protein 7)	1.32424	2.50401	12.62370	5.131753e-05	2.201829e-05	16.53437	1.239794	1.108351	1.538934	1.429209	1.304923
At2g25450.1	2-oxoglutarate-dependent dioxygenase, putative similar to 2A6 (GI:599622) and tomato ethylene synthesis regulatory protein E8 (SP|P10967)	1.32351	2.50274	12.40785	0.000823723	0.0003534265	8.382908	0.838105	0.858264	1.895181	1.496525	1.529455
At2g18050.1	histone H1-3 (HIS1-3) similar to histone H1 [Lycopersicon pennellii] SWISS-PROT:P40267; identical to cDNA histone H1-3 (His1-3) GI:1809314, histone H1-3 [Arabidopsis thaliana] GI:1809305	1.3213	2.49891	11.48012	0.0005024814	0.0002155946	9.334567	1.430444	1.570432	0.983242	1.794548	0.827831
At1g72910.1	disease resistance protein (TIR-NBS class), putative domain signature TIR-NBS exists, suggestive of a disease resistance protein.	1.31801	2.49321	11.47280	0.001509599	0.0006477082	7.36962	1.919788	0.827359	0.762746	1.788626	1.291506
At3g29034.1	expressed protein	1.315	2.48802	10.11705	0.01240757	0.005323592	4.880244	NA	2.226181	0.302132	1.254211	1.477459
At2g43100.1	aconitase C-terminal domain-containing protein contains Pfam profile PF00694: Aconitase C-terminal domain	1.31119	2.48147	11.45391	6.014233e-05	2.580466e-05	15.61511	1.302584	1.430065	1.164008	1.105918	1.553389
At4g15700.1	glutaredoxin family protein contains INTERPRO Domain IPR002109, Glutaredoxin (thioltransferase)	1.29636	2.45609	11.70653	4.497313e-05	1.929616e-05	17.07709	1.301606	1.517344	1.248868	1.111913	1.30208
At5g40780.2	lysine and histidine specific transporter, putative strong similarity to lysine and histidine specific transporter GI:2576361 from [Arabidopsis thaliana]; contains Pfam profile PF01490: Transmembrane amino acid transporter protein	1.29385	2.45181	11.91907	0.0003983029	0.0001708958	9.814623	1.545747	1.753721	0.797234	1.137242	1.235305
At3g50560.1	short-chain dehydrogenase/reductase (SDR) family protein contains INTERPRO family IPR002198 short-chain dehydrogenase/reductase (SDR) superfamily	1.29128	2.44745	11.13139	0.0001866488	8.008351e-05	11.65857	1.023775	1.652732	1.134326	1.563982	1.081572
At1g65500.1	expressed protein	1.29023	2.44568	11.26015	0.0001127917	4.839438e-05	13.24179	1.595493	1.50801	1.133086	1.075049	1.139531
At3g22370_40	alternative oxidase 1a, mitochondrial (AOX1A) identical to GB:Q39219 [SP|Q39219] from [Arabidopsis thaliana]	1.28757	2.44117	11.01984	7.274394e-05	3.12115e-05	14.76344	1.298177	1.038345	1.488424	1.139754	1.473167
At1g35710.1	leucine-rich repeat transmembrane protein kinase, putative similar to many predicted protein kinases	1.28095	2.42999	10.92532	0.0005129565	0.0002200890	9.300665	1.70944	1.276013	0.980712	1.626539	0.812053
At2g24850.1	aminotransferase, putative similar to nicotianamine aminotransferase from Hordeum vulgare [GI:6498122, GI:6469087]; contains Pfam profile PF00155 aminotransferase, classes I and II	1.28089	2.42989	11.14511	5.695829e-05	2.443851e-05	15.95575	1.50343	1.235472	1.397048	1.18086	1.087652
At3g05800.1	expressed protein	1.26654	2.40584	10.14562	0.001725055	0.0007401519	7.938395	1.224037	0.860714	NA	1.103396	1.878019
At1g62560.1	flavin-containing monooxygenase family protein / FMO family protein similar to flavin-containing monooxygenase GB:AAA21178 GI:349534 SP|P32417 from [Oryctolagus cuniculus]; contains Pfam profile PF00743 Flavin-binding monooxygenase-like	1.25552	2.38753	12.89914	0.0001260011	5.406201e-05	12.91812	1.535059	1.040788	0.975667	1.420989	1.305085
At5g19190.1	expressed protein predicted protein, Arabidopsis thaliana	1.24989	2.37823	12.50313	0.0005972499	0.0002562559	8.970482	1.452966	1.401043	1.689242	0.681564	1.024619
Ctrl-sp2_9/13n_5	Ctrl-sp2_9/13n	1.24476	2.3698	15.67347	4.497313e-05	1.929616e-05	17.00356	1.016034	1.30068	1.343708	1.258504	1.304893
At1g56100.1	pectinesterase inhibitor domain-containing protein contains TIGRFAM TIGR01614: pectinesterase inhibitor domain; contains weak hit to Pfam PF04043: Plant invertase/pectin methylesterase inhibitor	1.23653	2.35631	11.42988	0.001721749	0.0007387334	7.170616	2.013859	1.483096	0.945685	0.757749	0.982252
At1g49310.1	expressed protein	1.23412	2.35238	10.98152	0.004500628	0.001931039	5.795825	2.113786	1.44812	0.552313	1.414193	0.642206
At2g30930.1	expressed protein	1.23353	2.35142	12.17074	0.0001035079	4.441108e-05	13.47484	1.238232	1.577626	1.255049	1.082671	1.014083
At1g57630.1	disease resistance protein (TIR class), putative domain signature TIR exists, suggestive of a disease resistance protein.	1.23266	2.34999	10.72882	0.005994665	0.00257207	5.856048	1.89558	1.593099	0.748088	0.693859	NA
At4g02520_40	glutathione S-transferase, putative	1.23152	2.34815	11.94943	0.0002774268	0.0001190327	10.61202	1.494676	1.469046	1.380541	0.775819	1.037544
At1g16410.1	cytochrome P450, putative similar to gb|AF069494 cytochrome P450 from Sinapis alba and is a member of the PF|00067 Cytochrome P450 family	1.22935	2.34462	11.03879	0.02298645	0.00986256	3.944263	1.181179	-0.293803	1.380222	2.37785	1.501312
At2g30840.1	2-oxoglutarate-dependent dioxygenase, putative similar to 2A6 (GI:599622) and tomato ethylene synthesis regulatory protein E8 (SP|P10967)	1.22689	2.34062	10.78369	0.001017115	0.0004364033	8.01664	1.556859	1.813484	0.954499	0.736806	1.072809
At1g16410.2	cytochrome P450, putative similar to gb|AF069494 cytochrome P450 from Sinapis alba and is a member of the PF|00067 Cytochrome P450 family	1.22014	2.32969	11.09957	0.001498589	0.0006429843	7.38363	1.36127	0.415438	1.151895	1.529042	1.643053
At5g59310.1	lipid transfer protein 4 (LTP4) identical to lipid transfer protein 4 from Arabidopsis thaliana [gi:8571923]; contains Pfam protease inhibitor/seed storage/LTP family domain PF00234	1.20574	2.30655	15.06612	0.0004082443	0.0001751613	9.765313	0.956576	0.768244	1.569491	1.481844	1.252523
At1g01680.1	U-box domain-containing protein	1.20407	2.30389	10.03041	0.001834534	0.0007871247	7.816998	1.488907	0.589324	NA	1.318126	1.419923
At2g18660.1	expansin family protein (EXPR3) identical to Expansin-related protein 3 precursor (Ath-ExpGamma-1.2) (Swiss-Prot:Q9ZV52) [Arabidopsis thaliana]; contains Prosite PS00092: N-6 Adenine-specific DNA methylases signature;	1.20152	2.29982	12.0132	0.0002471520	0.0001060430	10.87196	0.939386	1.646102	1.349305	1.048918	1.0239
At2g18690.1	expressed protein	1.19559	2.29039	10.92870	0.0001550287	6.651657e-05	14.28781	1.344135	NA	1.104673	1.069988	1.263576
At5g52760.1	heavy-metal-associated domain-containing protein contains Pfam profile PF00403: Heavy-metal-associated domain	1.19315	2.28651	10.70839	0.002131806	0.0009146723	6.834351	0.653419	1.487455	1.930529	1.070624	0.823702
At5g59530_54.4	2-oxoglutarate-dependent dioxygenase, putative similar to 2A6 (GI:599622) and tomato ethylene synthesis regulatory protein E8 (SP|P10967); 1-aminocyclopropane-1-carboxylate oxidase kidney bean, PIR:T10818	1.19278	2.28592	12.04418	6.259755e-05	2.685810e-05	15.30270	1.230255	0.99158	1.415147	1.211522	1.115378
At4g15670.1	glutaredoxin family protein contains INTERPRO Domain IPR002109, Glutaredoxin (thioltransferase)	1.19238	2.2853	11.40114	0.001451977	0.0006229852	7.434646	1.533465	1.332075	1.631413	0.476138	0.988827
At1g65845.1	expressed protein [Arabidopsis thaliana]	1.17617	2.25976	10.96055	0.001341686	0.0005756635	7.558787	1.813352	0.968046	0.876111	1.482491	0.74086
At5g14740.1	carbonic anhydrase 2 / carbonate dehydratase 2 (CA2) (CA18) nearly identical to SP|P42737 Carbonic anhydrase 2 (EC 4.2.1.1) (Carbonate dehydratase 2) {Arabidopsis thaliana}	1.17582	2.25922	13.46999	6.111275e-05	2.622103e-05	15.38096	1.336479	1.306581	1.069351	1.175765	0.990944
At3g29250.1	short-chain dehydrogenase/reductase (SDR) family protein similar to 3-beta-hydroxysteroiddehydrogenase GI:15983819 from [Digitalis lanata]; contains Pfam profile: PF00106 short chain dehydrogenase	1.17415	2.2566	10.65107	0.007278743	0.003123016	6.182822	1.043767	1.728171	NA	NA	0.750517
At5g59330.1	hypothetical protein	1.16637	2.24447	14.90823	5.676682e-05	2.435636e-05	16.1144	1.276587	1.252711	1.220038	1.11355	0.96898
At2g18050.2	histone H1-3 (HIS1-3) similar to histone H1 [Lycopersicon pennellii] SWISS-PROT:P40267; identical to cDNA histone H1-3 (His1-3) GI:1809314, histone H1-3 [Arabidopsis thaliana] GI:1809305	1.16215	2.23791	11.26125	0.0007438245	0.0003191452	8.573928	0.978947	1.469777	0.66325	1.615868	1.08293
At4g02520.1	glutathione S-transferase, putative	1.15823	2.23184	10.93024	0.0003757706	0.0001612281	9.950191	0.947453	0.743971	1.506606	1.398477	1.194667
At5g09530.1	hydroxyproline-rich glycoprotein family protein contains proline-rich extensin domains, INTERPRO:IPR002965	1.15454	2.22613	10.76737	0.002828437	0.001213569	7.017544	0.529524	1.121999	NA	1.529411	1.43721
At2g26360.1	mitochondrial substrate carrier family protein contains Pfam profile: PF00153 mitochondrial carrier protein	1.15422	2.22563	10.12610	0.004011418	0.001721139	7.264227	1.32116	0.705338	NA	NA	1.436153
At1g18590.1	sulfotransferase family protein similar to SP|P52837 Flavonol 4'-sulfotransferase (EC 2.8.2.-) (F4-ST) {Flaveria chloraefolia}; contains Pfam profile PF00685: Sulfotransferase domain	1.15267	2.22324	11.18568	0.01382318	0.00593097	4.465711	2.257756	0.83125	0.359041	1.688488	0.626798
At1g72110.1	expressed protein	1.15137	2.22124	12.44499	6.274105e-05	2.691966e-05	15.22619	0.968678	1.182957	1.124465	1.112996	1.367734
At5g39670.1	calcium-binding EF hand family protein contains INTERPRO:IPR002048 calcium-binding EF-hand domain	1.14769	2.21558	10.12189	0.0002195531	9.420142e-05	11.15419	0.971285	1.079154	1.385338	0.846619	1.45604
At3g45160.1	expressed protein	1.13873	2.20187	12.29169	0.0002894682	0.0001241992	10.50465	1.167123	1.615103	0.932915	1.059105	0.919388
At3g53232.1	expressed protein	1.13512	2.19636	11.29575	0.0001127917	4.839438e-05	13.24444	1.076022	1.393648	1.231163	0.875068	1.099681
At3g58150.1	expressed protein similar to SP|Q9H6K4 Optic atrophy 3 protein {Homo sapiens}	1.13223	2.19197	10.43990	0.003538542	0.001518246	7.517865	NA	NA	0.942412	1.550158	0.904113
At1g01470.1	late embryogenesis abundant protein, putative / LEA protein, putative similar to SP|P46518 Late embryogenesis abundant protein Lea14-A {Gossypium hirsutum}; contains Pfam profile PF03168: Late embryogenesis abundant protein	1.13124	2.19047	12.91512	0.0001866488	8.008351e-05	11.66282	0.958526	1.519193	1.211612	0.96929	0.997575
At3g58990.1	aconitase C-terminal domain-containing protein contains Pfam profile PF00694: Aconitase C-terminal domain	1.13031	2.18906	11.17309	0.001609807	0.0006907034	7.272864	1.205068	1.254377	0.979687	0.483519	1.728921
At4g14365.1	zinc finger (C3HC4-type RING finger) family protein / ankyrin repeat family protein contains Pfam profile: PF00097 zinc finger, C3HC4 type (RING finger) and Pfam profile: PF00023 ankyrin repeat	1.1241	2.17965	10.97870	0.0001221586	5.241335e-05	13.00704	1.0535	1.389682	0.884832	1.245284	1.047179
At3g13950.1	expressed protein	1.11974	2.17308	10.16540	0.005189581	0.002226641	6.077016	1.059038	0.412799	1.445921	NA	1.56121
At2g14560.1	expressed protein contains Pfam profile PF04525: Protein of unknown function (DUF567)	1.11971	2.17304	11.68387	0.0005193162	0.0002228177	9.268913	0.997736	1.585953	0.998962	1.296361	0.719556
At4g31870_40	glutathione peroxidase, putative glutathione peroxidase, Arabidopsis thaliana, PIR2:S71250	1.1177	2.17001	10.02991	0.004283475	0.001837867	6.363728	0.429251	1.376497	1.538292	1.126766	NA
At5g24640.1	expressed protein similar to unknown protein (gb|AAC02775.1)	1.11537	2.1665	11.87482	0.001348160	0.0005784413	7.552523	0.738033	1.669428	1.453596	0.734834	0.980946
At4g28270.1	zinc finger (C3HC4-type RING finger) family protein contains Pfam profile: PF00097 zinc finger, C3HC4 type (RING finger)	1.10645	2.15315	11.25160	0.0006807341	0.0002920757	8.755467	0.7529	1.445204	0.838357	1.513934	0.981845
At3g48720.1	transferase family protein similar to hypersensitivity-related hsr201 protein - Nicotiana tabacum,PIR2:T03274; contains Pfam transferase family domain PF00248	1.1057	2.15203	10.36492	0.01092917	0.004689269	5.049887	NA	2.049001	0.744588	0.757668	0.871541
At4g25100.2	superoxide dismutase [Fe], chloroplast (SODB) / iron superoxide dismutase (FSD1) identical to Fe-superoxide dismutase [Arabidopsis thaliana] gi|166700|gb|AAA32791; supported by cDNA, Ceres:32935	1.09749	2.13981	12.74054	0.0005650337	0.0002424333	9.077862	1.411818	1.426332	0.669237	1.103231	0.876806
At5g24150.1	squalene monooxygenase 1,1 / squalene epoxidase 1,1 (SQP1,1) identical to SP|O65404	1.09034	2.12924	12.15191	0.0007410133	0.0003179390	8.581882	0.988319	1.445218	1.451396	0.933209	0.633535
Ctrl_NptII_10/13_40	NptII (aminoglycoside-3'-O-phosphotransferase)	1.08987	2.12855	9.793707	0.001278125	0.0005483923	7.63333	1.590277	1.241981	1.283679	0.68226	0.651173
At4g35350.1	cysteine endopeptidase, papain-type (XCP1) identical to papain-type cysteine endopeptidase XCP1 GI:6708181 from [Arabidopsis thaliana]	1.08907	2.12736	6999-11-01	9.42936e-05	4.04576e-05	13.83917	1.260075	1.25249	0.955871	1.053359	0.923542
At3g50770.1	calmodulin-related protein, putative similar to regulator of gene silencing calmodulin-related protein GI:12963415 from [Nicotiana tabacum]	1.08677	2.12397	11.04524	0.005763853	0.002473038	5.474906	0.553679	1.815032	1.032843	1.564969	0.467306
At2g05910.1	expressed protein contains Pfam profile PF04525: Protein of unknown function (DUF567)	1.0854	2.12196	11.05275	0.000524651	0.0002251067	9.242363	1.199359	1.037149	0.919519	1.558725	0.712241
At2g32210.1	expressed protein	1.08343	2.11907	13.62449	9.771831e-05	4.1927e-05	13.70061	0.815809	1.130247	1.163882	1.068019	1.239214
Ctrl-sp2_9/13n_10	Ctrl-sp2_9/13n	1.08153	2.11628	15.83552	0.0001138911	4.886609e-05	13.21438	0.850661	1.174549	1.311452	0.993493	1.077509
At2g03130.1	ribosomal protein L12 family protein	1.07746	2.11031	11.00844	0.002080685	0.0008927382	6.877688	0.97863	0.512139	0.921566	1.757645	1.217307
At3g56360.1	expressed protein unknown protein 110K5.12 - Sorghum bicolor, TREMBL:AF124045_5	1.07297	2.10375	11.62666	0.0001518489	6.515227e-05	12.25930	1.081396	1.213387	0.725443	1.153259	1.191344
At5g57520.1	zinc finger (C2H2 type) family protein (ZFP2) identical to zinc finger protein 2 (ZFP2) GI:790674 from [Arabidopsis thaliana]; contains Pfam domain, PF00096: Zinc finger, C2H2 type	1.06859	2.09738	10.54880	0.003744711	0.001606705	6.028261	1.28481	1.752034	1.215665	0.42785	0.662569
At3g22235.1	expressed protein	1.06767	2.09605	11.06278	0.0008585204	0.0003683566	8.302625	1.317873	1.115435	1.362248	1.078529	0.464287
At5g22980.1	serine carboxypeptidase III, putative similar to serine carboxypeptidase III from Oryza sativa SP|P37891, Matricaria chamomilla GI:6960455, Hordeum vulgare SP|P21529, Triticum aestivum SP|P11515; contains Pfam profile PF0450 serine carboxypeptidase	1.06547	2.09285	11.92713	0.0001187426	5.094767e-05	13.09411	0.933607	0.99023	1.36831	1.00928	1.02591
At3g48970.1	copper-binding family protein similar to copper homeostasis factor gi:3168840 from Arabidopsis thaliana; contains Pfam heavy-metal-associated domain PF00403	1.06544	2.09281	11.27867	0.0001783012	7.65019e-05	11.78552	1.017527	1.402027	0.809819	1.052759	1.045067
At2g45210.1	auxin-responsive protein-related weakly similar to small auxin up RNA (GI:546362) {Arabidopsis thaliana}	1.06218	2.08809	10.94389	0.0008123568	0.0003485497	8.414077	1.222889	1.588507	0.782611	0.976437	0.740479
At4g25100.1	superoxide dismutase [Fe], chloroplast (SODB) / iron superoxide dismutase (FSD1) identical to Fe-superoxide dismutase [Arabidopsis thaliana] gi|166700|gb|AAA32791; supported by cDNA, Ceres:32935	1.0611	2.08653	11.36419	0.001129286	0.0004845313	7.843704	1.42668	1.491897	0.850161	0.608254	0.928528
At1g24540.1	cytochrome P450, putative similar to GB:AAB87111, similar to ESTs dbj|D41610, gb|T20562 and emb|Z26058	1.04484	2.06314	10.58318	0.01376796	0.005907279	5.166908	0.718153	NA	NA	1.671949	0.74443
At1g37130_40	nitrate reductase 2 (NR2) identical to SP|P11035 Nitrate reductase 2 (formerly EC 1.6.6.1) (NR2) {Arabidopsis thaliana}	1.04168	2.05862	13.22320	0.0003132339	0.0001343961	10.35230	0.788775	0.987682	1.439257	0.872864	1.119817
At2g31945.1	expressed protein	1.03873	2.05443	10.85513	0.0002458873	0.0001055003	10.88730	0.843301	1.367172	1.002399	0.807884	1.17292
At1g76360.1	protein kinase, putative similar to protein kinase APK1B, SWISS-PROT:P46573; contains protein kinase domain, Pfam:PF00069	1.0332	2.04655	10.11897	0.001113771	0.0004778745	7.869043	0.80503	0.92649	1.183826	0.655833	1.594803
At3g05900.1	neurofilament protein-related similar to NF-180 (GI:632549) [Petromyzon marinus] similar to Neurofilament triplet H protein (200 kDa neurofilament protein) (Neurofilament heavy polypeptide) (NF-H) (Swiss-Prot:P12036) [Homo sapiens]	1.03286	2.04608	13.21827	0.0001450251	6.222445e-05	12.41997	1.132204	1.160897	0.737379	0.979235	1.154586
At5g54610.1	ankyrin repeat family protein contains Pfam domain, PF00023: Ankyrin repeat	1.02986	2.04182	10.36730	0.002972832	0.001275523	7.860027	0.766497	1.334049	0.989021	NA	NA
At1g14870.1	expressed protein similar to PGPS/D12 [Petunia x hybrida] GI:4105794; contains Pfam profile PF04749: Protein of unknown function, DUF614	1.02927	2.04099	11.13202	0.001246465	0.0005348079	7.677548	1.299683	0.387634	1.284264	0.996121	1.178648
At4g15760.1	monooxygenase, putative (MO1) similar to GI:3426062	1.02777	2.03887	10.82137	0.0006288666	0.0002698214	8.893648	1.069892	1.418383	1.187237	0.602205	0.861143
At4g13770_40	cytochrome P450 family protein	1.02753	2.03853	12.00629	0.0001518489	6.515227e-05	12.25829	1.265641	1.023401	0.956808	1.120022	0.771771
At2g27395.1	cysteine protease-related contains similarity to senescence-specific cysteine protease GI:5823018 from [Brassica napus]	1.01476	2.02056	11.35771	0.000990238	0.0004248714	9.035215	NA	1.064777	0.937845	1.343607	0.712799
At5g57560.1	xyloglucan:xyloglucosyl transferase / xyloglucan endotransglycosylase / endo-xyloglucan transferase (TCH4) identical to xyloglucan endotransglycosylase TCH4 protein GI:886116	1.01432	2.01996	10.60117	0.02298645	0.00986256	3.944092	1.480966	1.630636	1.157752	-0.350031	1.1523
At2g03760.1	steroid sulfotransferase, putative strong similarity to steroid sulfotransferases from [Brassica napus] GI:3420008, GI:3420004, GI:3420006; contains Pfam profile PF00685: Sulfotransferase domain	1.01222	2.01701	10.94167	0.004448751	0.001908780	6.308801	0.494263	0.808319	1.42156	NA	1.324721
At4g12960.1	gamma interferon responsive lysosomal thiol reductase family protein / GILT family protein similar to SP|P13284 Gamma-interferon inducible lysosomal thiol reductase precursor {Homo sapiens}; contains Pfam profile PF03227: Gamma interferon inducible lysosomal thiol reductase (GILT)	1.01188	2.01653	13.54740	0.0002007264	8.612366e-05	11.48585	1.120222	0.938391	1.306891	0.903855	0.790025
At3g02020.1	aspartate kinase, lysine-sensitive, putative similar to aspartate kinase gi:2257743 (Arabidopsis thaliana)	1.01143	2.01591	10.60130	0.0002329711	9.995855e-05	12.79471	NA	0.912781	0.984055	1.149387	0.999503
At1g35910.1	trehalose-6-phosphate phosphatase, putative similar to trehalose-6-phosphate phosphatase (AtTPPB) [Arabidopsis thaliana] GI:2944180; contains Pfam profile PF02358: Trehalose-phosphatase	1.00892	2.0124	11.34736	0.01065603	0.004572077	4.760088	1.171488	0.110976	0.854822	1.900059	1.00723
At4g13770.1	cytochrome P450 family protein	1.00634	2.00881	13.44405	0.0001422034	6.101379e-05	12.51460	1.128796	1.229283	0.850297	0.855448	0.967876
At3g48340.1	cysteine proteinase, putative similar to cysteine endopeptidase precursor [Ricinus communis] GI:2944446; contains Pfam profile PF00112: Papain family cysteine protease	1.00599	2.00832	11.1052	0.0007729165	0.0003316274	8.504836	0.876857	1.555598	0.716378	0.978761	0.902363
At2g04041.1	hypothetical protein	1.00483	2.0067	10.11293	0.004646631	0.001993683	6.246212	1.623101	NA	0.583942	0.9065	0.905763
At1g08500.1	plastocyanin-like domain-containing protein	1.00374	2.00519	10.71791	0.003674958	0.001576777	6.600309	0.771832	0.558191	1.242195	NA	1.442745
At4g08160.1	glycosyl hydrolase family 10 protein / carbohydrate-binding domain-containing protein ; contains Pfam profiles PF00331: Glycosyl hydrolase family 10, PF02018: Carbohydrate binding domain	1.00211	2.00293	10.67198	0.00107479	0.0004611492	7.92218	1.37271	1.236088	0.620985	0.633366	1.14741
At5g63180.1	pectate lyase family protein similar to pectate lyase GP:14289169 from [Salix gilgiana]	0.999402	1.99917	11.98130	0.0003943328	0.0001691924	9.853673	0.623119	1.022128	1.347942	0.967101	1.036722
At1g54400.1	heat shock family protein contains similarity to Swiss-Prot:P27397 18.0 kDa class I heat shock protein [Daucus carota]	0.998995	1.99861	10.35167	0.004101355	0.001759727	6.430882	1.257831	0.578982	1.449448	0.70972	NA
At1g35290.1	thioesterase family protein contains Pfam profile PF03061: thioesterase family protein	0.997118	1.99601	13.27443	0.000788778	0.0003384330	8.471003	0.650604	1.519434	0.997559	0.920359	0.897635
At1g78970.2	lupeol synthase (LUP1) / 2,3-oxidosqualene-triterpenoid cyclase identical to lupeol synthase GI:1762150 from [Arabidopsis thaliana], 2,3-oxidosqualene-triterpenoid cyclase [Arabidopsis thaliana] GI:2738027; contains Pfam profile PF00432: Prenyltransferase and squalene oxidase repeat; contains TIGRfam profile TIGR01787: squalene/oxidosqualene cyclases; identical to cDNA 2,3-oxidosqualene-triterpen…	0.995966	1.99442	12.41493	0.0001519064	6.517693e-05	12.24698	1.179341	1.156285	0.942087	0.937524	0.764593
At1g66290.1	F-box family protein contains F-box domain Pfam:PF00646	0.994296	1.99211	12.52961	0.01034457	0.00443844	5.128204	0.335283	NA	0.888507	1.667102	1.086291
At1g72920.1	disease resistance protein (TIR-NBS class), putative domain signature TIR-NBS exists, suggestive of a disease resistance protein.	0.992548	1.9897	10.30774	0.01658713	0.007116872	4.912283	NA	NA	0.903126	1.574403	0.500114
At1g18200.1	Ras-related GTP-binding family protein contains Pfam profile: PF00071 Ras family	0.992258	1.9893	11.16188	0.0003758183	0.0001612486	11.42337	0.973859	0.850202	NA	1.20001	0.944961
At2g29470.1	glutathione S-transferase, putative similar to glutathione S-transferase [Euphorbia esula] gb:AAF64450.1 GI:7595790	0.987866	1.98325	10.42732	0.0002405167	0.0001031961	10.92875	0.800527	1.234494	0.74695	1.004621	1.152737
At2g14560.2	expressed protein contains Pfam profile PF04525: Protein of unknown function (DUF567)	0.986274	1.98106	12.19046	0.0002041546	8.759456e-05	11.43378	0.808722	1.039149	1.054414	1.250856	0.778231
At1g04040.1	acid phosphatase class B family protein similar to SP|P15490 STEM 28 kDa glycoprotein precursor (Vegetative storage protein A) {Glycine max}, acid phosphatase [Glycine max] GI:3341443; contains Pfam profile PF03767: HAD superfamily (subfamily IIIB) phosphatase; supporting cDNA gi|13926197|gb|AF370572.1|AF370572	0.98523	1.97963	11.64571	0.0002905343	0.0001246566	10.49589	0.955076	1.286	0.688419	0.881661	1.114992
At3g09162.1	expressed protein	0.979634	1.97197	11.06375	0.000491876	0.0002110442	10.70646	0.803373	1.101185	NA	0.862561	1.151418
At1g21520.1	expressed protein	0.979055	1.97117	11.50322	0.0007322027	0.0003141588	8.612485	1.037037	1.427658	0.577901	0.938619	0.914062
At2g29170.1	short-chain dehydrogenase/reductase (SDR) family protein / tropinone reductase, putative similar to tropinone reductase SP:P50165 from [Datura stramonium]	0.979022	1.97113	11.61687	0.0002092305	8.97724e-05	11.34053	1.013102	0.983269	1.277524	0.75713	0.864083
At4g29905.1	expressed protein	0.977256	1.96872	12.49755	0.0001739770	7.464656e-05	11.87809	0.766085	0.936847	0.880782	1.083125	1.219443
At1g16410_35.5	cytochrome P450, putative similar to gb|AF069494 cytochrome P450 from Sinapis alba and is a member of the PF|00067 Cytochrome P450 family	0.976483	1.96766	10.58081	0.0008123568	0.0003485497	8.411955	1.01149	0.449426	1.282849	1.028359	1.110294
At1g78950.1	beta-amyrin synthase, putative similar to beta-Amyrin Synthase GI:3688600 from [Panax ginseng] and GI:8918271 from [Pisum sativum]	0.976406	1.96756	13.27630	0.0002172831	9.322745e-05	11.21134	1.0805	1.248883	0.979861	0.767587	0.805199
At2g41470.1	embryo-specific protein-related similar to embryo-specific protein 3 (ATS3) [Arabidopsis thaliana] GI:3335171	0.968805	1.95722	12.68963	0.0005384881	0.0002310436	9.176308	0.69628	1.06797	0.795061	0.891509	1.393206
At5g19550.1	aspartate aminotransferase, cytoplasmic isozyme 1 / transaminase A (ASP2) identical to SP|P46645 Aspartate aminotransferase, cytoplasmic isozyme 1 (EC 2.6.1.1) (Transaminase A) {Arabidopsis thaliana}	0.966376	1.95393	12.98105	0.0001356587	5.82057e-05	12.68908	1.112546	1.046173	1.055134	0.781382	0.836645
At2g12190.1	cytochrome P450, putative	0.964357	1.95119	10.95907	0.0003933052	0.0001687514	9.860032	1.056012	0.72672	0.998696	1.30733	0.733029
At5g22300.1	nitrilase 4 (NIT4) identical to SP|P46011 Nitrilase 4 (EC 3.5.5.1) {Arabidopsis thaliana}	0.962058	1.94809	12.28128	0.0002160970	9.271853e-05	11.22713	0.689852	1.228059	0.919977	1.00274	0.969662
At1g65510.1	expressed protein	0.962019	1.94803	10.41812	0.0004610846	0.0001978329	9.51675	1.000471	0.590526	1.073505	0.864433	1.281162
At2g18550.1	homeobox-leucine zipper family protein similar to CRHB6 (GI:3868839) [Ceratopteris richardii]; contains Pfam PF00046: Homeobox domain	0.961527	1.94737	11.11812	0.00081974	0.0003517175	8.39012	1.41803	1.053094	0.664894	0.983182	0.688435
At2g36080.1	DNA-binding protein, putative strong similarity to DNA-binding proteins from [Arabidopsis thaliana] RAV1 GI:3868857, RAV2 GI:3868859; contains Pfam profile PF02362: B3 DNA binding domain	0.96104	1.94671	12.17352	0.0005242554	0.0002249369	9.245583	0.891901	1.335915	0.693478	0.756087	1.127817
At3g13857.1	expressed protein	0.95941	1.94451	13.24907	0.0005384881	0.0002310436	9.177939	1.021902	1.299627	0.550603	0.91331	1.011608
At5g15160.1	bHLH family protein	0.958337	1.94307	11.44429	0.0007356902	0.0003156551	8.604069	0.771377	1.231929	1.285957	0.90578	0.596642
At2g47190.1	myb family transcription factor (MYB2) contains Pfam profile: PF00249 myb-like DNA-binding domain	0.958321	1.94305	10.43073	0.007015465	0.003010054	6.246282	NA	0.997867	NA	1.309892	0.567204
At1g72930.1	Toll-Interleukin-Resistance (TIR) domain-containing protein domain signature TIR exists, suggestive of a disease resistance protein.	0.958197	1.94288	13.41236	0.000581129	0.0002493391	9.02447	1.308457	1.119203	0.996791	0.729088	0.637445
At4g36740.1	homeobox-leucine zipper family protein similar to CRHB7 (GP:3868841) {Ceratopteris richardii} and to homeotic protein VAHOX1 (PIR:T07734) [Lycopersicon esculentum]	0.953733	1.93688	10.28850	0.001849584	0.000793582	8.96095	NA	1.137349	0.798822	0.925027	NA
At1g23120.1	major latex protein-related / MLP-related low similarity to major latex protein {Papaver somniferum}[GI:294060]; Location of EST gb|T88564 ; contains Pfam profile PF00407: Pathogenesis-related protein Bet v I family	0.952527	1.93526	10.79674	0.0005767639	0.0002474662	9.039965	1.118307	0.704743	0.612262	1.114631	1.212693
At1g05010.1	1-aminocyclopropane-1-carboxylate oxidase / ACC oxidase / ethylene-forming enzyme (ACO) (EAT1) Identical to 1-aminocyclopropane-1-carboxylate oxidase (ACC oxidase) gb|X66719 (EAT1). ESTs gb|T43073, gb|T5714, gb|R90435, gb|R44023, gb|AA597926, gb|AI099676, gb|AA650810 and gb|29725 come from this gene	0.947475	1.92849	12.96891	0.0001994163	8.556154e-05	11.51420	1.165488	1.06241	0.715675	0.951213	0.842588
At5g39080.1	transferase family protein similar to anthocyanin 5-aromatic acyltransferase from Gentiana triflora GI:4185599, malonyl CoA:anthocyanin 5-O-glucoside-6'''-O-malonyltransferase from Perilla frutescens GI:17980232, Salvia splendens GI:17980234; contains Pfam profile PF02458 transferase family	0.945734	1.92617	9599-10-01	0.00746202	0.003201653	5.554646	NA	1.486324	0.672949	1.174722	0.448942
At5g13330.1	AP2 domain-containing transcription factor family protein similar to AP2 domain containing protein RAP2.6, Arabidopsis thaliana, EMBL:AF003099; contains Pfam profile PF00847: AP2 domain	0.94556	1.92594	10.59499	0.001224050	0.0005251906	7.705597	0.411751	1.157283	1.300588	0.91543	0.942747
At1g02820_34.25	late embryogenesis abundant 3 family protein / LEA3 family protein similar to late embryogenis abundant protein 5 GI:2981167 from [Nicotiana tabacum]; contains Pfam profile PF03242: Late embryogenesis abundant protein	0.945154	1.92539	10.84624	0.000786153	0.0003373067	8.476568	0.896324	1.109345	1.30844	0.51099	0.90067
At4g34970.1	actin-depolymerizing factor, putative similar to SP|Q9ZNT3 Actin-depolymerizing factor 5 (ADF-5) (AtADF5) {Arabidopsis thaliana}; contains Pfam profile PF00241: Cofilin/tropomyosin-type actin-binding protein	0.937483	1.91518	11.74419	0.0001422034	6.101379e-05	12.49016	1.148041	0.979746	0.873804	0.920209	0.765615
At2g47910.1	expressed protein	0.937371	1.91503	11.64672	0.001103795	0.000473594	7.881551	0.877748	0.759945	0.602874	1.457649	0.988639
At1g30260.1	expressed protein	0.924002	1.89737	11.18165	0.0001464741	6.284615e-05	12.38144	0.916941	1.160729	0.89256	0.805945	0.843838
At1g32870.1	no apical meristem (NAM) family protein similar to to NAC2 (GI:645671) [Arabidopsis thaliana]; contains Pfam PF02365: No apical meristem (NAM) protein	0.923504	1.89672	11.13344	0.0001518489	6.515227e-05	12.29049	0.933658	0.7123	0.909764	1.110077	0.951719
At2g26690.1	nitrate transporter (NTP2) identical to nitrate transporter (ntp2) [Arabidopsis thaliana] GI:4490321	0.913458	1.88356	11.68351	0.0008600028	0.0003689926	8.293426	0.993227	1.301315	0.987162	0.518286	0.767301
At3g22240.1	expressed protein	0.911077	1.88045	13.74373	0.0001560492	6.695444e-05	12.12044	1.096881	0.936109	0.702166	0.940803	0.879427
At1g49500.1	expressed protein	0.908846	1.87754	12.63732	0.001756282	0.0007535501	7.132438	1.176097	1.249607	0.992435	0.375718	0.750371
At2g47270.1	expressed protein	0.907001	1.87514	11.94711	0.003261661	0.001399448	6.21579	1.05834	1.538583	0.652829	0.842333	0.442923
Ctrl-sp2_9/13n_20	Ctrl-sp2_9/13n	0.906969	1.8751	16.16718	0.0001422034	6.101379e-05	5397-12-01	0.78584	0.854898	1.120753	0.88367	0.889682
At5g54100.1	band 7 family protein similar to stomatin-like protein [Zea mays] GI:7716464; contains Pfam profile PF01145: SPFH domain / Band 7 family	0.906273	1.8742	11.58339	0.001451977	0.0006229852	7.433953	0.316323	0.983851	1.039829	1.04439	1.14697
At1g62540.1	flavin-containing monooxygenase family protein / FMO family protein similar to flavin-containing monooxygenase GB:AAA21178 GI:349534 from Oryctolagus cuniculus [SP|P32417], SP|P97501 from Mus musculus; contains Pfam profile PF00743 Flavin-binding monooxygenase-like	0.905092	1.87266	12.41892	0.0007386004	0.0003169038	8.589234	0.635529	0.855727	0.849835	1.36652	0.817851
At4g14020.1	rapid alkalinization factor (RALF) family protein	0.904587	1.87201	11.05631	0.002620073	0.001124168	6.527796	1.266058	1.215793	0.453239	1.082639	0.505208
At4g17245.1	zinc finger (C3HC4-type RING finger) family protein contains Pfam profile: PF00097 zinc finger, C3HC4 type (RING finger)	0.89832	1.86389	10.77172	0.001187340	0.0005094398	8.654035	NA	0.917086	1.209528	0.781557	0.685111
At1g78780.2	pathogenesis-related family protein contains similarity to pathogen-related protein (GI:499073) (Swiss-Prot:P16273) [Hordeum vulgare]	0.895223	1.8599	11.28959	0.002270791	0.0009743054	6.731175	0.876657	1.259102	0.307466	1.18118	0.851708
At5g26340.1	hexose transporter, putative strong similarity to hexose transporter, Lycopersicon esculentum, GI:5734440; contains Pfam profile PF00083: major facilitator superfamily protein	0.892561	1.85647	11.04857	0.0006328271	0.0002715207	8.878766	0.514538	1.176818	0.796117	0.925671	1.049663
At1g21130.2	O-methyltransferase, putative similar to GI:2781394	0.891913	1.85563	11.77225	0.0007924245	0.0003399975	8.455615	0.962535	1.177385	0.480886	1.065403	0.773356
At5g22860.1	serine carboxypeptidase S28 family protein contains Pfam profile: PF05577 serine carboxypeptidase S28	0.890555	1.85389	11.42436	0.000316675	0.0001358725	10.32814	0.618541	0.980284	1.073523	0.755127	1.025299
At2g32190.1	expressed protein	0.8884	1.85112	11.89018	0.0008819576	0.0003784126	8.243798	1.08517	0.625325	1.267192	0.635161	0.829152
At1g17020.1	oxidoreductase, 2OG-Fe(II) oxygenase family protein similar to flavonol synthase [Petunia x hybrida][GI:311658], leucoanthocyanidin dioxygenase [Malus domestica][SP|P51091]; contains PF03171 2OG-Fe(II) oxygenase superfamily domain	0.88276	1.8439	11.79026	0.00973131	0.004175315	4.870892	1.196912	1.221581	-0.047956	1.178893	0.864369
At1g05680_41.15	UDP-glucoronosyl/UDP-glucosyl transferase family protein contains Pfam profile: PF00201 UDP-glucoronosyl and UDP-glucosyl transferase	0.8806	1.84114	11.99689	0.000164579	7.061424e-05	12.01566	0.862412	0.946293	0.997188	0.661051	0.936057
At4g38810.2	calcium-binding EF hand family protein contains INTERPRO:IPR002048 calcium-binding EF-hand domain	0.878752	1.83878	10.81578	0.001081435	0.0004640005	7.91068	1.025658	1.003548	0.625855	0.518072	1.220625
At1g66960.1	lupeol synthase, putative / 2,3-oxidosqualene-triterpenoid cyclase, putative similar to lupeol synthase GI:1762150 from [Arabidopsis thaliana], 2,3-oxidosqualene-triterpenoid cyclase [Arabidopsis thaliana] GI:2738027	0.873453	1.83204	10.80731	0.001725055	0.0007401519	7.161949	1.444073	0.721946	0.876111	0.739561	0.585572
At3g51750.2	expressed protein	0.871425	1.82947	10.54494	0.0008722157	0.0003742327	8.262805	1.031113	0.750876	0.632621	1.273279	0.669236
At2g36080_33.9	DNA-binding protein, putative strong similarity to DNA-binding proteins from [Arabidopsis thaliana] RAV1 GI:3868857, RAV2 GI:3868859; contains Pfam profile PF02362: B3 DNA binding domain	0.870064	1.82774	11.94345	0.0007936466	0.0003405219	8.452163	0.741201	1.318571	0.841688	0.631121	0.817739
At5g10180.1	sulfate transporter identical to sulfate transporter [Arabidopsis thaliana] GI:2114104	0.867232	1.82416	11.65261	0.0002716412	0.0001165503	10.66935	1.035848	0.580624	0.946065	0.912874	0.860748
At1g61820.3	glycosyl hydrolase family 1 protein contains Pfam PF00232 : Glycosyl hydrolase family 1 domain; TIGRFAM TIGR01233: 6-phospho-beta-galactosidase; similar to beta-mannosidase enzyme (GI:17226270) [Lycopersicon esculentum]	0.862571	1.81828	10.59527	0.01138877	0.004886465	4.993188	1.466918	0.996789	0.363306	NA	0.623271
At1g33960_42.65	avirulence-responsive protein / avirulence induced gene (AIG1) identical to AIG1 (exhibits RPS2- and avrRpt2-dependent induction early after infection with Pseudomonas) SP:U40856 [Arabidopsis thaliana] (Plant Cell 8 (2), 241-249 (1996))	0.86245	1.81812	10.56515	0.0006341608	0.0002720929	10.05503	NA	0.969699	1.000007	0.751595	0.728499
At1g22890.1	expressed protein	0.861319	1.8167	12.09535	0.002191632	0.0009403415	6.787439	0.9488	1.120663	0.81906	0.275764	1.142308
At1g65800.1	S-receptor protein kinase, putative similar to PIR|T05180|T05180 S-receptor kinase ARK3 precursor - [Arabidopsis thaliana]	0.861113	1.81644	11.50600	0.0005885891	0.0002525399	9.000065	1.016982	1.076355	0.507813	0.964335	0.740078
At3g19550.1	expressed protein	0.859312	1.81417	12.43100	0.0002189279	9.393317e-05	11.18610	1.110472	0.888958	0.769231	0.749001	0.778899
Ctrl-sp2_9/13n_40	Ctrl-sp2_9/13n	0.857199	1.81152	15.46385	0.0008600028	0.0003689926	8.294209	0.545547	0.668942	1.204844	1.024872	0.84179
At1g49800.1	hypothetical protein	0.855719	1.80966	10.27959	0.007607536	0.003264088	5.144276	1.320543	0.749755	0.209508	1.37003	0.628759
At3g52400.1	syntaxin, putative (SYP122) similar to SP|Q9ZSD4 Syntaxin 121 (AtSYP121) (Syntaxin-related protein At-Syr1) {Arabidopsis thaliana}	0.853299	1.80663	10.13847	0.001734389	0.0007441565	9.132768	0.939163	0.790983	NA	NA	0.82975
At3g03270.1	universal stress protein (USP) family protein / early nodulin ENOD18 family protein contains Pfam profile PF00582: universal stress protein family; similar to early nodulin ENOD18 (GI:11602747) [Vicia faba]	0.851687	1.80461	12.11345	0.0002076348	8.908775e-05	11.36474	0.841107	0.736154	0.912378	1.057646	0.711147
At1g80840.1	WRKY family transcription factor similar to WRKY transcription factor GB:BAA87058 GI:6472585 from [Nicotiana tabacum]	0.8503	1.80288	10.29536	0.01269002	0.005444777	5.285922	1.289614	NA	0.754511	NA	0.506773
At1g56150.1	auxin-responsive family protein similar to SP:P33082 Auxin-induced protein X15. [Soybean] {Glycine max}	0.849069	1.80134	10.78996	0.001501861	0.0006443882	7.37816	0.822252	1.387043	0.742474	0.626043	0.667534
At3g44450.1	expressed protein	0.846898	1.79863	12.22401	0.0006328271	0.0002715207	8.874921	0.636526	1.072663	1.035002	0.928867	0.56143
At5g10770.1	chloroplast nucleoid DNA-binding protein, putative similar to CND41, chloroplast nucleoid DNA binding protein [Nicotiana tabacum] GI:2541876; contains Pfam profile PF00026: Eukaryotic aspartyl protease	0.846851	1.79857	11.95556	0.0007915458	0.0003396205	8.458569	0.546786	0.959136	0.788399	0.725924	1.214011
At1g78780.1	pathogenesis-related family protein contains similarity to pathogen-related protein (GI:499073) (Swiss-Prot:P16273) [Hordeum vulgare]	0.843262	1.7941	11.18071	0.0007756157	0.0003327856	8.49568	0.835048	1.243657	0.557461	0.76867	0.811473
At3g44300_40	nitrilase 2 (NIT2) identical to SP|P32962 Nitrilase 2 (EC 3.5.5.1) {Arabidopsis thaliana}	0.842544	1.79321	13.69146	0.0001452267	6.231096e-05	12.40644	0.936467	0.774312	0.709954	0.861334	0.930651
At5g50260.1	cysteine proteinase, putative similar to cysteine endopeptidase precursor CysEP GI:2944446 from [Ricinus communis]	0.842289	1.79289	10.46945	0.01308704	0.005615125	4.523846	0.587117	1.811999	0.505146	0.812069	0.495113
At2g32680.1	disease resistance family protein contains leucine rich-repeat (LRR) domains Pfam:PF00560, INTERPRO:IPR001611; similar to Cf-2.2 [Lycopersicon pimpinellifolium] gi|1184077|gb|AAC15780	0.840262	1.79038	10.90785	0.008491234	0.003643248	5.385422	0.836091	1.255996	1.007572	NA	0.261391
At3g19030.1	expressed protein contains similarity to phosphoserine aminotransferase GB:P19689 from [Yersinia enterocolitica]	0.839509	1.78944	11.24722	0.0004564223	0.0001958325	9.54261	0.991558	1.026569	0.72912	0.909189	0.541109
At5g43450.1	2-oxoglutarate-dependent dioxygenase, putative similar to 2A6 (GI:599622) and tomato ethylene synthesis regulatory protein E8 (SP|P10967)	0.837639	1.78712	11.92237	0.0004541521	0.0001948584	9.55161	0.67561	1.008012	0.900951	0.577778	1.025843
At5g62680.1	proton-dependent oligopeptide transport (POT) family protein contains Pfam profile: PF00854 POT family	0.837621	1.7871	12.38492	0.0003986956	0.0001710643	9.81049	0.951665	1.067336	0.885082	0.613201	0.670821
At3g28540.1	AAA-type ATPase family protein contains Pfam profile: ATPase family PF00004	0.836405	1.7856	11.14148	0.0002007264	8.612366e-05	4867-11-01	0.773658	0.76361	0.744135	0.84294	1.057683
At3g14620.1	cytochrome P450, putative similar to GB:Q05047 from [Catharanthus roseus]	0.835816	1.78487	10.32694	0.001558230	0.0006685737	7.322674	0.508151	0.64642	0.699182	1.158411	1.166916
At5g48540.1	33 kDa secretory protein-related contains Pfam PF01657: Domain of unknown function, duplicated in 33 KDa secretory proteins	0.835634	1.78464	10.96362	0.004673202	0.002005083	6.237948	1.079074	1.184817	NA	0.531819	0.546825
At3g11990.1	expressed protein	0.835391	1.78434	11.77801	0.0001344494	5.768684e-05	12.72678	0.827424	0.748909	0.903836	0.763299	0.933485
At2g23600.1	hydrolase, alpha/beta fold family protein similar to ethylene-induced esterase [Citrus sinensis] GI:14279437, polyneuridine aldehyde esterase [Rauvolfia serpentina] GI:6651393; contains Pfam profile PF00561: hydrolase, alpha/beta fold family	0.835231	1.78414	13.19812	0.0004501556	0.0001931437	9.589138	1.009555	1.091383	0.690416	0.67995	0.704853
At3g28510.1	AAA-type ATPase family protein contains Pfam profile: PF00004 ATPase family	0.833651	1.78219	10.22631	0.01869125	0.008019665	4.74971	0.323893	0.990911	NA	1.186148	NA
At3g60690.1	auxin-responsive family protein similar to auxin-induced protein SAUR-AC1 (GP:546362) (PIR:T06084)[Arabidopsis thaliana] PIR:T06084	0.829389	1.77693	11.10841	0.0007272073	0.0003120155	6272-08-01	1.047712	0.819422	0.993615	0.44295	0.843245
At1g17700_40	prenylated rab acceptor (PRA1) family protein weak similarity to prenylated Rab acceptor 1 (PRA1) [Homo sapiens] GI:4877285; contains Pfam profile PF03208: Prenylated rab acceptor (PRA1)	0.829245	1.77676	10.77287	0.0003218839	0.0001381074	10.27988	0.676542	0.765903	0.766129	1.11824	0.819411
At3g13520.1	arabinogalactan-protein (AGP12) identical to gi|10880501|gb|AAG24280	0.8265	1.77338	16.00911	0.0004374276	0.0001876826	9.646492	0.97444	0.745575	1.083162	0.636709	0.692615
At1g72900.1	disease resistance protein (TIR-NBS class), putative domain signature TIR-NBS exists, suggestive of a disease resistance protein.	0.826166	1.77297	11.26752	0.01850124	0.007938139	4.411027	1.518178	0.457479	0.373614	0.955394	NA
At1g02930.1	glutathione S-transferase, putative similar to glutathione S-transferase GI:860955 from [Hyoscyamus muticus]	0.826158	1.77296	11.09013	0.006785323	0.002911310	5.284696	1.267227	1.011522	0.961534	0.828877	0.061627
At4g12030.1	bile acid:sodium symporter family protein low similarity to SP|Q12908 Ileal sodium/bile acid cotransporter {Homo sapiens}; contains Pfam profile PF01758: Sodium Bile acid symporter family	0.824534	1.77096	10.47888	0.003208216	0.001376516	6.237872	0.711011	0.486791	1.177572	0.488405	1.25889
At3g61630.1	AP2 domain-containing transcription factor, putative transcription factor Pti6 - Lycopersicon esculentum, PIR:T07728	0.823392	1.76956	11.19800	0.0003185857	0.0001366923	10.30485	0.681544	0.670207	1.075841	0.814644	0.874722
At5g43450_22.95	2-oxoglutarate-dependent dioxygenase, putative similar to 2A6 (GI:599622) and tomato ethylene synthesis regulatory protein E8 (SP|P10967)	0.822722	1.76874	11.78382	0.0001752413	7.518901e-05	11.86064	0.742714	0.981513	0.891069	0.753665	0.744647
At1g11210.1	expressed protein contains similarity to cotton fiber expressed protein 1 [Gossypium hirsutum] gi|3264828|gb|AAC33276	0.822074	1.76795	10.60221	0.006331841	0.002716739	5.786355	0.940209	NA	0.270197	0.979947	1.097942
At3g50900.1	expressed protein	0.821231	1.76691	10.64753	0.0006567181	0.0002817714	8.815803	0.709396	1.032325	0.908746	0.972311	0.483377
At1g74710.1	isochorismate synthase 1 (ICS1) / isochorismate mutase identical to GI:17223087 and GB:AF078080; contains Pfam profile PF00425: chorismate binding enzyme; contains TIGRfam profile TIGR00543: isochorismate synthases; identical to cDNA isochorismate synthase 1 precursor (ICS1) nuclear gene for plastid product GI:17223086	0.820249	1.76571	11.53087	0.01233825	0.005293848	4.590771	0.456838	0.60712	0.263505	1.412674	1.36111
At3g04070.1	no apical meristem (NAM) family protein contains Pfam PF02365: No apical meristem (NAM) domain; similar to NAM GB:CAA63101 [Petunia x hybrida]	0.818311	1.76334	11.31915	0.01933357	0.00829526	4.354671	NA	1.510167	0.82043	0.222975	0.719674
At5g10180_40	sulfate transporter identical to sulfate transporter [Arabidopsis thaliana] GI:2114104	0.817283	1.76208	10.96880	0.0003825082	0.0001641189	9.905735	0.787337	0.987799	0.873533	0.911772	0.525974
At3g11660.1	harpin-induced family protein / HIN1 family protein / harpin-responsive family protein similar to harpin-induced protein hin1 (GI:1619321) [Nicotiana tabacum]	0.81586	1.76035	12.01710	0.000491876	0.0002110442	9.382224	0.657536	1.088015	0.590236	0.851828	0.891683
At1g69080.1	universal stress protein (USP) family protein contains Pfam profile PF00582: universal stress protein family	0.809268	1.75232	10.91348	0.005994665	0.00257207	5.42579	0.971705	0.586847	0.341077	1.466767	0.679946
At2g46680.1	homeobox-leucine zipper protein 7 (HB-7) / HD-ZIP transcription factor 7 identical to homeobox-leucine zipper protein ATHB-7 (HD-ZIP protein ATHB-7) (SP:P46897) [Arabidopsis thaliana];	0.805193	1.74738	11.74169	0.0007272073	0.0003120155	8.627123	0.553119	1.135767	0.729541	0.693139	0.9144
At2g23610.1	esterase, putative similar to ethylene-induced esterase [Citrus sinensis] GI:14279437, polyneuridine aldehyde esterase [Rauvolfia serpentina] GI:6651393; contains Pfam profile PF00561: hydrolase, alpha/beta fold family	0.802468	1.74408	11.48013	0.0007216002	0.0003096097	8.641681	0.891824	1.125847	0.723004	0.523801	0.747866
At2g22980.1	serine carboxypeptidase S10 family protein similar to serine carboxypeptidase I precursor (SP:P37890) from [Oryza sativa]	0.799109	1.74003	13.34204	0.0007356902	0.0003156551	8.600947	0.684485	0.802592	0.51662	1.117274	0.874571
At4g23690.1	disease resistance-responsive family protein / dirigent family protein similar to disease resistance response protein 206-d [Pisum sativum] gi|508844|gb|AAB18669; similar to dirigent protein [Forsythia x intermedia] gi|6694693|gb|AAF25357	0.798478	1.73927	12.23890	0.0004406297	0.0001890565	9.630145	0.780277	0.810162	1.038017	0.83135	0.532585
At5g04200.1	latex-abundant protein, putative (AMC9) / caspase family protein similar to latex-abundant protein [Hevea brasiliensis] gb:AAD13216; contains Pfam profile PF00656: ICE-like protease (caspase) p20 domain	0.797305	1.73785	11.25844	0.0007030312	0.0003016424	8.690857	0.919379	1.114714	0.658596	0.572336	0.721501
At4g35430.1	expressed protein	0.796614	1.73702	11.60711	0.0009243718	0.0003966108	8.165607	1.059309	0.827955	0.451913	0.671665	0.972225
At3g05890.1	hydrophobic protein (RCI2B) / low temperature and salt responsive protein (LTI6B) identical to SP|Q9ZNS6 Hydrophobic protein RCI2B (Low temperature and salt responsive protein LTI6B) {Arabidopsis thaliana}	0.795938	1.73621	11.59897	0.001133614	0.0004863884	7.832915	1.082911	0.532013	0.842094	0.52572	0.996951
At4g19810.1	glycosyl hydrolase family 18 protein similar to chitinase/lysozyme GI:467689 from [Nicotiana tabacum]	0.794619	1.73462	10.73166	0.0003096267	0.0001328484	10.37880	0.704637	0.750027	0.622474	0.982405	0.913554
At1g32350_40	alternative oxidase, putative similar to Alternative oxidase 1a, mitochondrial precursor from Arabidopsis thaliana [SP|Q39219], alternative oxidase 2, mitochondrial precursor from Nicotiana tabacum [SP|Q40578]; contains Pfam profile PF01786 Alternative oxidase	0.793916	1.73377	10.19450	0.003161169	0.001356331	6.839405	0.837347	0.67187	1.158758	0.507687	NA
At2g30140.1	UDP-glucoronosyl/UDP-glucosyl transferase family protein contains Pfam profile: PF00201 UDP-glucoronosyl and UDP-glucosyl transferase	0.792847	1.73249	10.68001	0.002901123	0.001244755	6.969659	NA	0.923993	1.10835	0.583513	0.55553
At5g62430.1	Dof-type zinc finger domain-containing protein similar to H-protein promoter binding factor-2a GI:3386546 from [Arabidopsis thaliana]	0.792457	1.73202	10.22465	0.003133160	0.001344313	6.853195	NA	0.626039	0.944753	0.501243	1.097791
At5g14200.1	3-isopropylmalate dehydrogenase, chloroplast, putative strong similarity to SP|P29102 3-isopropylmalate dehydrogenase, chloroplast precursor {Brassica napus}	0.792002	1.73148	11.65442	0.002734294	0.001173176	6.454858	0.465078	0.423682	0.957282	1.209187	0.90478
At4g22160.1	expressed protein	0.791811	1.73125	11.40143	0.0006293004	0.0002700075	8.890826	0.957976	0.876186	0.898765	0.437281	0.788848
At4g16990.1	disease resistance protein (TIR-NBS class), putative domain signature TIR-NBS exists, suggestive of a disease resistance protein.	0.785972	1.72425	11.96340	0.001024300	0.0004394862	8.004648	0.491845	1.023598	0.93825	0.551728	0.924438
At5g40690.1	expressed protein	0.783699	1.72154	10.90778	0.02185662	0.0093778	4.211837	NA	1.213417	0.723803	1.131181	0.066394
At5g06530.1	ABC transporter family protein	0.782375	1.71996	11.59987	0.002713268	0.001164154	6.473291	0.8747	0.968499	1.145522	0.631685	0.291469
At3g43160.1	expressed protein merozoite surface protein 2 (MSP-2), EMBL:PFU72951, Plasmodium falciparum	0.782314	1.71989	12.30231	0.004332702	0.001858988	5.840118	0.97892	0.965675	0.431881	1.201476	0.333616
At5g37260.1	myb family transcription factor contains Pfam profile: PF00249 myb-like DNA-binding domain	0.780649	1.7179	11.62858	0.0003419903	0.0001467343	10.12609	0.644561	0.613328	0.890589	0.790573	0.964194
At3g14280.1	expressed protein	0.780275	1.71746	11.22667	0.002449149	0.001050831	6.62702	0.922805	1.179565	0.781855	0.710543	0.306606
At2g21655.1	expressed protein contains Pfam PF05617: Arabidopsis thaliana protein of unknown function (DUF784)	0.77918	1.71615	11.06239	0.00637206	0.002733995	5.358564	0.589197	0.999859	1.391499	0.328167	0.587175
At1g64220.1	preprotein translocase-related similar to TOM7 protein [Solanum tuberosum] GI:3319774	0.778849	1.71576	11.31566	0.003432035	0.001472548	6.146523	1.202555	0.48648	0.347495	0.945771	0.911942
At1g76180_40	dehydrin (ERD14) identical to SP|P42763 Dehydrin ERD14 {Arabidopsis thaliana}	0.776939	1.71349	14.83229	0.000482113	0.0002068553	9.419842	0.595563	1.075353	0.726188	0.747418	0.740173
At2g16890.2	UDP-glucoronosyl/UDP-glucosyl transferase family protein contains Pfam profile: PF00201 UDP-glucoronosyl and UDP-glucosyl transferase	0.775502	1.71179	11.38041	0.001558230	0.0006685737	7.321974	0.752439	0.674481	0.448433	1.205718	0.796442
At5g16570.1	glutamine synthetase, putative similar to glutamine synthetase, cytosolic isozyme (glutamate-- ammonia ligase) [Alfalfa] SWISS-PROT:P04078	0.773179	1.70903	10.74781	0.005755496	0.002469452	6.584762	NA	0.836137	NA	0.521673	0.961726
At4g33790.1	acyl CoA reductase, putative similar to acyl CoA reductase [Simmondsia chinensis] GI:5020215; contains Pfam profile PF03015: Male sterility protein; No start codon identified, may contain anomalous splicing at 5' end.	0.773156	1.709	12.98985	0.0002092355	8.977455e-05	11.33550	0.789705	0.826098	0.691104	0.903712	0.655159
At5g07110_40	prenylated rab acceptor (PRA1) family protein weak similarity to prenylated Rab acceptor 1 (PRA1) [Homo sapiens] GI:4877285; contains Pfam profile PF03208: Prenylated rab acceptor (PRA1)	0.771547	1.7071	10.91105	0.001463189	0.0006277958	7.420137	0.837233	0.926025	1.088992	0.585036	0.420448
At1g61667.1	expressed protein contains Pfam profile PF04398: Protein of unknown function, DUF538	0.769922	1.70518	11.14904	0.0004714152	0.0002022653	9.465725	0.901823	0.934046	0.517624	0.676192	0.819924
At3g03820.1	auxin-responsive protein, putative similar to auxin-inducible SAUR (Small Auxin Up RNAs) (GI:3043536) [Raphanus sativus]	0.76901	1.7041	11.04821	0.003347196	0.001436147	6.179101	0.600463	1.044261	0.690157	1.181219	0.328952
At1g04250.1	auxin-responsive protein / indoleacetic acid-induced protein 17 (IAA17) Identical to SP|P93830 Auxin-responsive protein IAA17 (Indoleacetic acid-induced protein 17) {Arabidopsis thaliana}; ESTs gb|H36782 and gb|F14074 come from this gene	0.768679	1.70371	11.61864	0.0007147998	0.0003066919	8.65652	0.858171	0.814509	0.441097	0.734219	0.9954
At1g12260.1	no apical meristem (NAM) family protein similar to NAC2 (GI:6456751) [Arabidopsis thaliana]; contains Pfam PF02365 : No apical meristem (NAM) protein	0.767444	1.70225	10.56856	0.00957187	0.004106905	4.888877	0.960621	0.339892	0.212413	1.168974	1.155319
At5g44020.1	acid phosphatase class B family protein similar to SP|P15490 STEM 28 kDa glycoprotein precursor (Vegetative storage protein A) {Glycine max}, acid phosphatase [Glycine max] GI:3341443; contains Pfam profile PF03767: HAD superfamily (subfamily IIIB) phosphatase	0.765918	1.70045	12.27328	0.000707471	0.0003035474	8.677864	0.645657	1.104509	0.793918	0.588062	0.697447
At4g35350.2	cysteine endopeptidase, papain-type (XCP1) identical to papain-type cysteine endopeptidase XCP1 GI:6708181 from [Arabidopsis thaliana]	0.762383	1.69629	11.68944	0.0007517843	0.0003225605	8.549227	0.824943	0.974333	0.767578	0.416719	0.828342
At1g11545.1	xyloglucan:xyloglucosyl transferase, putative / xyloglucan endotransglycosylase, putative / endo-xyloglucan transferase, putative similar to endo-xyloglucan transferase GI:2244732 from [Gossypium hirsutum]	0.759663	1.6931	11.76278	0.0005536406	0.0002375450	9.117947	0.909573	0.536758	0.867791	0.587467	0.896727
At2g31880.1	leucine-rich repeat transmembrane protein kinase, putative	0.758278	1.69147	11.72094	0.0004466401	0.0001916353	9.601926	0.77264	0.748068	0.532233	0.750723	0.987726
At5g52940.1	hypothetical protein contains Pfam profile PF03478: Protein of unknown function (DUF295)	0.757188	1.69019	12.35464	0.008716663	0.00373997	4.995556	0.262387	0.473642	1.399307	0.710496	0.940109
At4g12890.1	gamma interferon responsive lysosomal thiol reductase family protein / GILT family protein similar to SP|P13284 Gamma-interferon inducible lysosomal thiol reductase precursor {Homo sapiens}; contains Pfam profile PF03227: Gamma interferon inducible lysosomal thiol reductase (GILT)	0.757158	1.69016	11.46240	0.001476150	0.0006333568	7.405824	0.850605	0.679131	0.652686	1.150215	0.453155
At4g19420.1	pectinacetylesterase family protein contains Pfam profile: PF03283 pectinacetylesterase	0.757104	1.69009	12.63482	0.0009564922	0.0004103924	8.102247	0.893103	1.053725	0.686801	0.460197	0.691693
At1g02820.1	late embryogenesis abundant 3 family protein / LEA3 family protein similar to late embryogenis abundant protein 5 GI:2981167 from [Nicotiana tabacum]; contains Pfam profile PF03242: Late embryogenesis abundant protein	0.75695	1.68991	10.82100	0.003935252	0.001688459	5.961408	1.353942	0.484921	0.629831	0.786814	0.529243
At2g22330_40	cytochrome P450, putative similar to cytochrome P450 79B2 (SP:O81346) [Arabidopsis thaliana]	0.755761	1.68852	10.95085	0.0002846378	0.0001221267	10.54656	0.800388	0.906293	0.796401	0.692542	0.583184
At2g25625.2	expressed protein	0.755368	1.68806	11.24143	0.01281080	0.005496601	4.545543	0.529444	1.132298	0.058678	1.284447	0.771972
At5g42180.1	peroxidase 64 (PER64) (P64) (PRXR4) identical to SP|Q43872 Peroxidase 64 precursor (EC 1.11.1.7) (Atperox P64) (PRXR4) (ATP17a) {Arabidopsis thaliana}	0.752064	1.6842	10.29787	0.01115891	0.004787842	5.02085	NA	1.291845	0.725337	0.667113	0.32396
At5g04080.1	expressed protein	0.75158	1.68364	12.62105	0.0002496341	0.0001071080	10.85004	0.783831	0.722322	0.920045	0.63717	0.694535
At2g36800.1	UDP-glucoronosyl/UDP-glucosyl transferase family protein contains Pfam profile: PF00201 UDP-glucoronosyl and UDP-glucosyl transferase	0.750876	1.68281	11.61091	0.0002656506	0.0001139800	7167-10-01	0.62044	0.92016	0.793664	0.699549	0.720566
At4g14400.3	ankyrin repeat family protein contains ankyrin repeats, Pfam domain PF00023	0.749525	1.68124	10.54117	0.009334094	0.004004885	5.261035	0.96676	1.054205	0.759204	NA	0.217933
At3g01290_33.7	band 7 family protein similar to hypersensitive-induced response protein [Zea mays] GI:7716470; contains Pfam profile PF01145: SPFH domain / Band 7 family	0.748047	1.67952	10.37893	0.02157692	0.00925779	4.227892	0.12133	0.796205	1.327357	0.747295	NA
At1g21370.1	expressed protein	0.746652	1.67789	11.40352	0.01811119	0.007770786	4.193534	1.307649	0.37878	0.203504	0.524345	1.318979
At4g13263.1	hypothetical protein	0.745622	1.6767	11.03517	0.001350183	0.0005793091	7.545708	0.682096	0.715916	1.116626	0.427868	0.785605
At3g03850.1	auxin-responsive protein, putative similar to small auxin-up regulated protein SAUR (GI:3043536) [Raphanus sativus]	0.745179	1.67618	11.77279	0.001849525	0.0007935567	7.791774	0.982697	0.818919	0.60416	NA	0.574938
At3g28857.1	expressed protein	0.741131	1.67149	13.18706	0.0008722157	0.0003742327	8.262513	0.4672	0.985598	0.632204	0.910799	0.709852
At1g52690.1	late embryogenesis abundant protein, putative / LEA protein, putative similar to SP|P13934 Late embryogenesis abundant protein 76 (LEA 76) {Brassica napus}; contains Pfam profile PF02987: Late embryogenesis abundant protein	0.741093	1.67144	11.26350	0.004400343	0.001888010	5.823354	0.529482	0.525306	0.424165	1.242525	0.983986
At2g30250.1	WRKY family transcription factor	0.740003	1.67018	10.41965	0.0007393737	0.0003172356	8.586245	0.885592	0.534436	0.519421	0.891795	0.868768
At5g50200.3	expressed protein similar to unknown protein (pir||T05562) isoform contains a non-consensus AT acceptor splice site at intron 1	0.73971	1.66984	10.72795	0.01268140	0.005441081	4.55986	0.866265	1.178941	1.178183	0.263119	0.212043
At1g41830.1	multi-copper oxidase type I family protein similar to pollen-specific BP10 protein [SP|Q00624][Brassica napus]; contains Pfam profile: PF00394 Multicopper oxidase	0.73895	1.66896	13.00204	0.0002076348	8.908775e-05	11.36488	0.809188	0.757292	0.690912	0.630901	0.806458
At5g17990.1	anthranilate phosphoribosyltransferase identical to anthranilate phosphoribosyltransferase, chloroplast precursor (EC 2.4.2.18) SP:Q02166 from [Arabidopsis thaliana]	0.733725	1.66293	12.39057	0.0003514911	0.0001508107	10.0803	0.593003	0.918329	0.692262	0.658369	0.806664
At1g75900.1	family II extracellular lipase 3 (EXL3) EXL3 (PMID:11431566); similar to anter-specific proline-rich protein (APG) SP:P40602 [Arabidopsis thaliana]	0.732855	1.66193	12.82015	0.0005672462	0.0002433825	9.070932	0.590316	0.90953	0.772633	0.522854	0.868944
At2g25625.1	expressed protein	0.732715	1.66176	12.26863	0.004028418	0.001728432	5.933413	0.621545	1.141067	0.267378	0.982046	0.65154
At3g20210.1	vacuolar processing enzyme, putative / asparaginyl endopeptidase, putative similar to asparaginyl endopeptidase (VmPE-1) [Vigna mungo] GI:4589396; contains Pfam profile PF01650: Peptidase C13 family; identical to cDNA vacuolar processing enzyme delta preproprotein (At3g20210) GI:24850432	0.732023	1.66097	10.47932	0.001985284	0.0008518055	6.945928	0.609633	0.452313	1.113065	0.915993	0.56911
At1g21890.1	nodulin MtN21 family protein similar to MtN21 GI:2598575 (root nodule development) from [Medicago truncatula]	0.728768	1.65722	2818-12-01	0.004536296	0.001946343	5.786348	1.148432	0.675266	0.188612	0.776962	0.854566
At5g42957.1	expressed protein	0.728691	1.65714	11.89604	0.002815346	0.001207952	7.026832	NA	0.665638	0.85103	0.439241	0.958857
At1g64400.1	long-chain-fatty-acid--CoA ligase, putative / long-chain acyl-CoA synthetase, putative similar to GI:1617270 (MF7P) from [Brassica napus]	0.727321	1.65556	11.08395	0.001238395	0.0005313458	7.686958	0.75479	0.840679	0.63081	0.397936	1.012393
At1g05680.1	UDP-glucoronosyl/UDP-glucosyl transferase family protein contains Pfam profile: PF00201 UDP-glucoronosyl and UDP-glucosyl transferase	0.726956	1.65514	11.0891	0.008457359	0.003628713	5.027838	1.286892	0.340934	0.610052	1.024519	0.372381
At4g37560.1	formamidase, putative / formamide amidohydrolase, putative similar to SP|Q50228 Formamidase (EC 3.5.1.49) (Formamide amidohydrolase) {Methylophilus methylotrophus}; contains Pfam profile PF03069: Acetamidase/Formamidase family	0.726786	1.65495	11.32350	0.002005024	0.000860275	6.930825	0.310849	0.994217	0.63015	0.921698	0.777017
At2g24693.1	Expressed protein	0.725607	1.6536	11.00595	0.002163705	0.000928359	7.505258	0.447234	NA	0.909528	0.789491	0.756174
At5g59320.1	lipid transfer protein 3 (LTP3) identical to lipid transfer protein 3 from Arabidopsis thaliana [gi:8571921]; contains Pfam protease inhibitor/seed storage/LTP family domain PF00234	0.724104	1.65187	15.52597	0.006974636	0.002992536	5.652089	0.376955	0.520084	0.998884	NA	1.000491
At1g44800.1	nodulin MtN21 family protein similar to MtN21 [Medicago truncatula] GI:2598575; contains Pfam profile PF00892: Integral membrane protein	0.723966	1.65172	13.32915	0.0009946935	0.0004267831	8.045686	0.901822	0.628891	0.39865	0.809469	0.880995
At2g45450.1	expressed protein	0.722344	1.64986	11.99374	0.001448454	0.0006214734	7.444427	0.398058	1.035894	0.80204	0.590478	0.785252
At1g02920_40	glutathione S-transferase, putative similar to glutathione S-transferase GI:860955 from [Hyoscyamus muticus]; supported by cDNA GI:443697.	0.721777	1.64921	10.53128	0.01348793	0.005787129	4.491121	1.408883	0.818926	0.718915	0.106996	0.555165
At2g37770.1	aldo/keto reductase family protein similar to chalcone reductase [Sesbania rostrata][GI:2792155] and aldose reductase [GI:202852][Rattus norvegicus]	0.720356	1.64759	10.54179	0.01371256	0.005883508	4.756102	1.308638	NA	0.424672	0.473203	0.674912
At1g17700.1	prenylated rab acceptor (PRA1) family protein weak similarity to prenylated Rab acceptor 1 (PRA1) [Homo sapiens] GI:4877285; contains Pfam profile PF03208: Prenylated rab acceptor (PRA1)	0.720167	1.64737	11.13008	0.0007492976	0.0003214935	8.558354	0.43798	0.938675	0.729746	0.814045	0.680387
At1g70680.1	caleosin-related family protein similar to Ca+2-binding EF hand protein GB:AAB71227 [Glycine max]; contains Pfam profileáPF05042: Caleosin related protein	0.719356	1.64645	12.21868	0.003854968	0.001654012	5.985422	0.894131	0.82875	0.320088	1.111315	0.442496
At1g06350.1	fatty acid desaturase family protein similar to delta 9 acyl-lipid desaturase (ADS1) GI:2970034 from [Arabidopsis thaliana]	0.717652	1.6445	12.28325	0.004885869	0.00209633	5.690258	0.276563	0.553682	0.747072	1.232024	0.778917
At5g60490.1	fasciclin-like arabinogalactan-protein (FLA12)	0.717504	1.64433	11.50962	0.0004580884	0.0001965473	9.530226	0.520657	0.758098	0.916699	0.681988	0.710076
Ctrl-sp3_13/13_5	Homo sapiens myosin light chain 2 (HUMMLC2B)	0.716819	1.64355	5524-10-01	0.0005027759	0.0002157210	9.328289	0.70513	0.956469	0.539335	0.707603	0.675559
At5g06320.1	harpin-induced family protein / HIN1 family protein / harpin-responsive family protein / NDR1/HIN1-like protein 3 similar to harpin-induced protein hin1 (GI:1619321)[Nicotiana tabacum]	0.715875	1.64248	12.80887	0.002449149	0.001050831	6.623378	0.787408	1.071325	0.830011	0.321031	0.569599
At2g22990.2	sinapoylglucose:malate sinapoyltransferase (SNG1) similar to serine carboxypeptidase I precursor (SP:P37890) [Oryza sativa]; contains Pfam profile PF00450: Serine carboxypeptidase; identical to cDNA sinapoylglucose:malate sinapoyltransferase (SNG1) GI:8699618	0.715224	1.64174	13.71547	0.0007756157	0.0003327856	8.496759	0.748007	0.689893	0.779088	0.934238	0.424895
At1g52890.1	no apical meristem (NAM) family protein contains Pfam PF02365: No apical meristem (NAM) domain; similar to NAM (no apical meristem) GB:CAA63101 from [Petunia x hybrida]	0.713833	1.64016	13.00375	0.005186879	0.002225481	5.614575	0.808339	1.219844	0.251356	0.565509	0.724117
At1g60590.1	polygalacturonase, putative / pectinase, putative similar to polygalacturonase PG1 (GI:5669846), PG2 (GI:5669848) from [Glycine max]; contains PF00295: Glycosyl hydrolases family 28 (polygalacturonases)	0.712273	1.63838	11.73933	0.0003204229	0.0001374806	10.29015	0.751386	0.668743	0.591288	0.673945	0.876002
At5g52965.1	hypothetical protein	0.711972	1.63804	11.02492	0.01548704	0.006644867	4.613252	NA	0.255687	0.952432	0.479353	1.160416
At3g01680.1	expressed protein	0.711191	1.63716	11.44307	0.001922445	0.000824844	6.984229	0.881617	0.44409	0.494624	1.0588	0.676824
At1g69080.2	universal stress protein (USP) family protein contains Pfam profile PF00582: universal stress protein family	0.710867	1.63679	10.98858	0.01221965	0.005242962	4.601909	1.33773	0.98692	0.306766	0.300537	0.622384
At1g21550_40	calcium-binding protein, putative contains similarity to calcium-binding protein GB:CAB63264 GI:6580549 from [Lotus japonicus]	0.710368	1.63622	10.64412	0.005297878	0.002273107	5.586349	0.308539	0.578846	1.098697	0.499053	1.066703
At5g54100_37.4	band 7 family protein similar to stomatin-like protein [Zea mays] GI:7716464; contains Pfam profile PF01145: SPFH domain / Band 7 family	0.710102	1.63592	11.09071	0.0003633801	0.0001559118	10.00712	0.589553	0.660225	0.899018	0.740935	0.660777
At1g48300.1	expressed protein	0.709649	1.63541	12.45477	0.001509599	0.0006477082	7.370603	1.048012	0.773558	0.408543	0.733289	0.584845
At1g73300.1	serine carboxypeptidase S10 family protein similar to serine carboxypeptidase I precursor (SP:P07519) [Hordeum vulgare]; glucose acyltransferase GB:AAD01263 [Solanum berthaultii]; contains Pfam profile: PF00450 Serine carboxypeptidase; non-consensus donor splice site GA at exon 8	0.708912	1.63457	14.15785	0.003869013	0.001660038	5.979909	0.405921	0.506686	0.633714	1.233436	0.764804
At4g16740.1	terpene synthase/cyclase family protein similar to myrcene/ocimene synthase [GI:9957293]; contains Pfam profile PF01397: Terpene synthase, N-terminal domain; contains Pfam profile PF03936: Terpene synthase family, metal binding domain; identical to cDNA (partial mRNA) E-beta-ocimene synthase GI:30349137	0.707087	1.6325	11.03849	0.01009992	0.004333468	4.825777	0.145843	1.098058	0.545781	1.15938	0.586373
At3g53440.1	expressed protein	0.707009	1.63242	11.21812	0.01678251	0.007200702	4.270041	0.854619	0.093935	0.302025	1.213628	1.070835
At5g02900.1	cytochrome P450, putative cytochrome P450 homolog, Arabidopsis thaliana, PIR:T09367	0.706423	1.63175	11.04742	0.01528779	0.006559379	4.628492	0.748389	0.132101	0.84364	NA	1.101562
At3g56290.1	expressed protein	0.704433	1.6295	11.53715	0.003285818	0.001409812	6.205907	0.442166	0.401435	1.126953	0.674425	0.877186
At4g01950.1	phospholipid/glycerol acyltransferase family protein contains Pfam profile PF01553: Acyltransferase	0.703367	1.6283	10.16353	0.01080362	0.0046354	5.065474	0.24352	0.980482	1.006068	0.583398	NA
At3g23050.2	auxin-responsive protein / indoleacetic acid-induced protein 7 (IAA7) identical to SP|Q38825|AXI7_ARATH Auxin-responsive protein IAA7 (Indoleacetic acid-induced protein 7)	0.703158	1.62807	10.39221	0.001174434	0.0005039023	7.762691	0.748663	0.503159	0.581498	1.050758	0.631714
At3g28890.1	leucine-rich repeat family protein contains leucine rich-repeat (LRR) domains Pfam:PF00560, INTERPRO:IPR001611; contains similarity to Hcr2-0B [Lycopersicon esculentum] gi|3894387|gb|AAC78593	0.700128	1.62465	11.09724	0.01138877	0.004886465	4.682056	0.855789	0.44257	0.093341	1.193716	0.915225
At2g23590.1	hydrolase, alpha/beta fold family protein similar to ethylene-induced esterase [Citrus sinensis] GI:14279437, polyneuridine aldehyde esterase [Rauvolfia serpentina] GI:6651393; contains Pfam profile PF00561: hydrolase, alpha/beta fold family	0.699577	1.62403	12.37799	0.001894943	0.0008130441	7.00222	0.746386	0.906359	0.923152	0.611059	0.310931
At2g45660.1	MADS-box protein (AGL20)	0.69953	1.62398	11.65323	0.001622183	0.0006960138	8.047811	NA	0.772067	0.476713	0.776318	0.773023
At3g13080.1	ABC transporter family protein almost identical to MRP-like ABC transporter GI:2316016 from [Arabidopsis thaliana]; contains Pfam profile: PF00005 ABC transporter	0.698424	1.62273	12.72093	0.002304457	0.0009887499	6.705117	0.844738	0.446289	0.970816	0.855425	0.374851
At1g24625.1	zinc finger (C2H2 type) family protein (ZFP7) identical to zinc finger protein, ZFP7 gi|790685|gb|AAA87303; contains Pfam domain, PF00096: Zinc finger, C2H2 type	0.697659	1.62187	10.37683	0.006383267	0.002738804	5.355858	0.828644	0.577002	0.210234	0.662365	1.21005
At1g76955.1	Expressed protein	0.69749	1.62168	11.52899	0.000702119	0.0003012511	8.694674	0.480392	0.65137	0.654401	0.934401	0.766886
At2g18550_49.35	homeobox-leucine zipper family protein similar to CRHB6 (GI:3868839) [Ceratopteris richardii]; contains Pfam PF00046: Homeobox domain	0.697305	1.62147	10.90464	0.00288221	0.001236641	3722-06-01	0.372112	1.067534	0.618779	0.918922	0.509179
At2g43020.1	amine oxidase family protein similar to polyamine oxidase SP:O64411 [Zea mays]; contains Pfam profile PF01593 amine oxidase, flavin-containing	0.696717	1.62081	13.51817	0.0008023432	0.0003442533	8.432998	0.518968	0.618318	0.751923	0.614587	0.97979
At5g58960.2	expressed protein contains Pfam profile PF04859: Plant protein of unknown function (DUF641	0.69464	1.61848	12.34022	0.0005369179	0.0002303699	9.190117	0.511112	0.879343	0.75833	0.730154	0.594262
At1g04250_30.15	auxin-responsive protein / indoleacetic acid-induced protein 17 (IAA17) Identical to SP|P93830 Auxin-responsive protein IAA17 (Indoleacetic acid-induced protein 17) {Arabidopsis thaliana}; ESTs gb|H36782 and gb|F14074 come from this gene	0.693896	1.61765	11.40956	0.0008335233	0.0003576314	8.35965	0.658401	0.879183	0.867964	0.454842	0.60909
At5g66920.1	multi-copper oxidase type I family protein similar to pollen-specific BP10 protein [SP|Q00624][Brassica napus]; contains Pfam profile: PF00394 Multicopper oxidase	0.693884	1.61763	11.20889	0.001602753	0.0006876768	7.280457	0.717908	0.731236	0.295443	0.876302	0.848529
At2g41100.1	touch-responsive protein / calmodulin-related protein 3, touch-induced (TCH3) identical to calmodulin-related protein 3, touch-induced SP:P25071 from [Arabidopsis thaliana]	0.693215	1.61688	13.81774	0.0008766896	0.0003761523	8.253195	0.958868	0.774932	0.536124	0.689719	0.506434
At4g12730.1	fasciclin-like arabinogalactan-protein (FLA2) identical to gi_13377778_gb_AAK20858	0.692714	1.61632	12.73822	0.0003258250	0.0001397984	10.24047	0.646594	0.589259	0.825516	0.641439	0.760761
At1g72240.1	expressed protein	0.692226	1.61578	11.09410	0.0009441497	0.0004050967	8.123994	0.852299	0.559869	0.52703	0.94146	0.580474
At5g42955.1	expressed protein	0.6919	1.61541	11.66177	0.002273746	0.000975573	6.72912	0.680257	0.528702	0.592313	0.510453	1.147773
At1g76180_22	dehydrin (ERD14) identical to SP|P42763 Dehydrin ERD14 {Arabidopsis thaliana}	0.690653	1.61401	14.87389	0.001795867	0.0007705343	7.099398	0.492157	1.063263	0.783894	0.484665	0.629288
At1g72330_40	alanine aminotransferase, putative similar to alanine aminotransferase 2 SP|P34106 from Panicum miliaceum, SP|P52894 from Hordeum vulgare, GI:4730884 from Oryza sativa	0.690083	1.61338	11.78699	0.0006328271	0.0002715207	8.874656	0.648947	0.593407	0.939801	0.725928	0.542331
At1g65480.1	flowering locus T protein (FT) identical to SP|Q9SXZ2 FLOWERING LOCUS T protein {Arabidopsis thaliana}; contains Pfam profile PF01161: Phosphatidylethanolamine-binding protein	0.688742	1.61188	13.27500	0.004796659	0.002058054	5.714579	0.534288	1.177844	0.337265	0.853231	0.541081
At1g30280.1	expressed protein contains low similarity to cyclin G-associated kinase GI:1902912 SP|P97874 from [Rattus norvegicus]	0.684881	1.60757	10.58161	0.009309466	0.003994318	4.917873	1.168748	0.93042	0.446543	0.720669	0.158023
At3g57020.1	strictosidine synthase family protein similar to strictosidine synthase [Rauvolfia serpentina][SP|P15324]	0.684557	1.60721	11.07364	0.01071595	0.004597784	4.754045	0.256791	0.69396	0.959958	1.211293	0.300782
At2g28605.1	expressed protein	0.683905	1.60648	11.91764	0.002722456	0.001168096	7.089016	0.448063	0.923797	0.649914	0.713847	NA
At1g03870.1	fasciclin-like arabinogalactan-protein (FLA9) identical to gi_13377784_gb_AAK20861	0.68061	1.60282	12.90459	0.004481795	0.001922958	5.801043	1.078128	0.699697	0.888895	0.304709	0.43162
At3g13790.1	beta-fructosidase (BFRUCT1) / beta-fructofuranosidase / cell wall invertase identical to beta-fructofuranosidase GI:402740 from [Arabidopsis thaliana]	0.679498	1.60158	10.49881	0.004545384	0.001950242	5.783066	0.520872	0.277311	0.944344	0.597454	1.05751
At1g53870.2	expressed protein contains Pfam profile PF04525: Protein of unknown function (DUF567)	0.678546	1.60053	10.94029	0.0004708976	0.0002020433	9.469619	0.729696	0.558028	0.764889	0.802942	0.537173
At3g61210.1	embryo-abundant protein-related similar to embryo-abundant protein [Picea glauca] GI:1350531	0.678301	1.60025	11.13975	0.0005700209	0.0002445731	9.060711	0.730458	0.650933	0.659339	0.481747	0.869027
At1g23530.1	expressed protein	0.676337	1.59808	11.13076	0.00714754	0.003066722	5.22262	0.777862	0.136296	0.713434	0.61124	1.142852
At1g19020.1	expressed protein	0.674756	1.59633	11.83126	0.005205137	0.002233315	5.608722	1.171178	0.601743	0.45527	0.810109	0.335482
At1g08930.1	early-responsive to dehydration stress protein (ERD6) / sugar transporter family protein identical to ERD6 protein {Arabidopsis thaliana} GI:3123712; contains Pfam profile PF00083: major facilitator superfamily protein; contains TIGRfam TIGR00879: Sugar transporter	0.674306	1.59583	11.24812	0.0008496114	0.0003645341	8.328148	0.626593	0.890993	0.422727	0.693983	0.737235
At1g55920.1	serine O-acetyltransferase, putative identical to GI:608677 from [Arabidopsis thaliana]	0.673391	1.59482	11.34831	0.002429027	0.001042198	6.638055	0.875354	1.019249	0.534136	0.430912	0.507303
At1g78110.1	expressed protein	0.673068	1.59446	11.38512	0.0008714232	0.0003738927	8.266591	0.921977	0.604247	0.506444	0.778732	0.553942
At1g14370.1	protein kinase (APK2a) identical to protein kinase APK2a GI:2852447 from [Arabidopsis thaliana]	0.67224	1.59355	10.78033	0.002470740	0.001060095	6.610367	1.077608	0.671264	0.692299	0.541904	0.378126
At2g47910.2	expressed protein	0.671673	1.59292	11.68989	0.0007462732	0.0003201959	8.56484	0.89106	0.732919	0.689404	0.478061	0.566922
At2g30840_39.95	2-oxoglutarate-dependent dioxygenase, putative similar to 2A6 (GI:599622) and tomato ethylene synthesis regulatory protein E8 (SP|P10967)	0.671171	1.59236	9.804104	0.01992185	0.008547668	4.659278	NA	0.353575	NA	1.025797	0.634139
At5g18020.1	auxin-responsive protein, putative similar to auxin-inducible SAUR (Small Auxin Up RNAs) (GI:3043536) [Raphanus sativus]	0.669846	1.5909	13.54988	0.0005410636	0.0002321487	9.163114	0.75787	0.839296	0.620081	0.628931	0.503052
At1g29195.1	expressed protein	0.667118	1.5879	11.05822	0.001973755	0.0008468589	6.952614	0.630834	0.777728	0.280646	0.748304	0.898079
At5g03260.1	laccase, putative / diphenol oxidase, putative similar to laccase [Pinus taeda][GI:13661207]	0.665978	1.58664	11.39131	0.0009441497	0.0004050967	8.124683	0.491861	0.732503	0.539306	0.632826	0.933396
At5g05580.1	omega-3 fatty acid desaturase, chloroplast, temperature-sensitive (FAD8) identical to SP:48622 Temperature-sensitive omega-3 fatty acid desaturase, chloroplast precursor (EC 1.14.19.-) {Arabidopsis thaliana}; contains Pfam profile PF00487: Fatty acid desaturase; identical to cDNA plastid fatty acid desaturase GI:1030694	0.665822	1.58647	12.25994	0.01333349	0.005720865	5025-04-01	-0.009319	0.502748	0.85602	0.975391	1.00427
At5g62720.1	integral membrane HPP family protein contains Pfam domain, PF04982: HPP family	0.66577	1.58641	13.30627	0.001274131	0.0005466786	7.638427	0.353477	0.868696	0.70597	0.611527	0.789182
At3g06070.1	expressed protein	0.665447	1.58606	12.38013	0.000765148	0.0003282943	8.520055	0.735057	0.860373	0.672574	0.626741	0.432488
At5g53250.1	arabinogalactan-protein, putative (AGP22) similar to arabinogalactan protein [Arabidopsis thaliana] gi|10880509|gb|AAG24284	0.665218	1.58581	11.04119	0.02329867	0.009996524	3.928633	0.360451	0.009451	0.675995	1.024196	1.255996
At1g18460.1	lipase family protein similar to triacylglycerol lipase, gastric precursor (EC 3.1.1.3) {Canis familiaris} [SP|P80035]	0.664443	1.58496	10.29266	0.02179763	0.009352486	4.535129	0.909909	0.267418	NA	NA	0.816003
At2g32200.1	hypothetical protein	0.664107	1.58459	11.66191	0.000824832	0.0003539023	8.378138	0.714384	0.705999	0.86133	0.417128	0.621693
At4g36380.1	cytochrome P450 90C1 (CYP90C1) / rotundifolia3 (ROT3) identical to Cytochrome P450 90C1 (ROTUNDIFOLIA3) (SP:Q9M066) [Arabidopsis thaliana];	0.663591	1.58402	10.65204	0.002042708	0.0008764438	7.625247	NA	0.496011	0.609768	0.699385	0.849199
At1g72890.1	disease resistance protein (TIR-NBS class), putative domain signature TIR-NBS exists, suggestive of a disease resistance protein.	0.663352	1.58376	11.72695	0.002853445	0.001224299	6.390241	0.868278	0.846234	0.207507	0.700419	0.69432
At5g57780.1	expressed protein similar to unknown protein (emb CAB79759.1)	0.662178	1.58247	11.30603	0.0007915458	0.0003396205	8.459297	0.560959	0.770395	0.449446	0.84047	0.689621
At5g17650.1	glycine/proline-rich protein glycine/proline-rich protein GPRP - Arabidopsis thaliana, EMBL:X84315	0.661626	1.58186	10.64317	0.001196231	0.0005132547	7.734117	0.594908	0.691992	0.701512	0.394926	0.924794
At1g68130.1	zinc finger (C2H2 type) family protein contains Pfam domain, PF00096: Zinc finger, C2H2 type	0.660793	1.58095	11.21533	0.0009243718	0.0003966108	8.170144	0.597037	0.724183	0.741819	0.842272	0.398655
At1g77690.1	amino acid permease, putative similar to AUX1 (regulator of root gravitropism, putative permease) GI:1531758 GB:CAA67308 from [Arabidopsis thaliana]; contains Pfam profile PF01490: Transmembrane amino acid transporter protein	0.660721	1.58087	11.58860	0.003303703	0.001417486	6.194763	0.34028	0.791889	0.675328	0.452928	1.04318
At5g14360.1	ubiquitin family protein contains INTERPRO:IPR000626 ubiquitin domain	0.660711	1.58086	10.42790	0.007169134	0.003075987	5.615546	NA	0.584019	0.888259	0.291091	0.879474
At5g18050.1	auxin-responsive protein, putative similar to auxin-inducible SAUR (Small Auxin Up RNAs) (GI:3043536) [Raphanus sativus]	0.660451	1.58058	12.93125	0.001725055	0.0007401519	7.162433	0.472582	0.898873	0.656035	0.862636	0.412129
At3g05640.2	protein phosphatase 2C, putative / PP2C, putative similar to protein phosphatase-2C GB:AAC36699 from [Mesembryanthemum crystallinum]	0.659601	1.57965	10.87197	0.005530402	0.002372873	6.660417	NA	0.65766	0.785451	0.535692	NA
At3g09950.1	hypothetical protein ; expression supported by MPSS	0.658712	1.57867	10.60611	0.0005006781	0.0002148209	9.345392	0.68147	0.823099	0.583498	0.686256	0.519237
At1g26920.1	expressed protein Location of EST 228A16T7A, gb|N65686	0.658253	1.57817	13.32298	0.0005410636	0.0002321487	9.157254	0.744661	0.776032	0.518231	0.530349	0.721989
At5g05600.1	oxidoreductase, 2OG-Fe(II) oxygenase family protein similar to flavonol synthase [Citrus unshiu][gi:4126403], leucoanthocyanidin dioxygenase [Daucus carota][gi:5924383]; contains PF03171 2OG-Fe(II) oxygenase superfamily domain	0.658037	1.57793	10.89599	0.002789030	0.001196661	6.422062	0.4344	0.938358	0.328553	0.802814	0.786059
At4g28210.1	expressed protein	0.65772	1.57759	11.18749	0.005018015	0.002153029	5.655592	0.901712	0.24841	1.037855	0.57038	0.530245
At2g16630.1	proline-rich family protein contains proline-rich extensin domains, INTERPRO:IPR002965	0.657649	1.57751	12.20592	0.003739336	0.001604399	6.031875	0.455538	0.924612	0.613772	0.975593	0.318731
At4g25260.1	invertase/pectin methylesterase inhibitor family protein low similarity to pectinesterase from Phaseolus vulgaris SP|Q43111, Lycopersicon esculentum SP|Q43143, Arabidopsis thaliana SP|Q42534; contains Pfam profile PF04043: Plant invertase/pectin methylesterase inhibitor	0.657391	1.57723	10.77681	0.002088547	0.0008961116	7.581544	0.656011	0.459609	0.812751	NA	0.701193
At3g56710.1	sigA-binding protein identical to SigA binding protein [Arabidopsis thaliana] gi|6980074|gb|AAF34713; contains Pfam PF05678: VQ motif	0.657125	1.57694	10.86274	0.002829115	0.001213860	4023-06-01	0.522303	0.287308	0.808753	0.70005	0.967211
At2g37540.1	short-chain dehydrogenase/reductase (SDR) family protein contains INTERPRO family IPR002198 Short-chain dehydrogenase/reductase (SDR) superfamily	0.656881	1.57667	10.12754	0.01775794	0.007619219	4.821014	0.54992	1.003222	NA	0.417502	NA
At3g05890_41.8	hydrophobic protein (RCI2B) / low temperature and salt responsive protein (LTI6B) identical to SP|Q9ZNS6 Hydrophobic protein RCI2B (Low temperature and salt responsive protein LTI6B) {Arabidopsis thaliana}	0.656741	1.57652	11.86317	0.004747091	0.002036786	5.731046	0.89687	0.241164	0.41866	0.92345	0.803564
At4g16690.1	esterase/lipase/thioesterase family protein similar to ethylene-induced esterase [Citrus sinensis] GI:14279437, polyneuridine aldehyde esterase [Rauvolfia serpentina] GI:6651393, SP|Q40708 PIR7A protein {Oryza sativa}; contains Interpro entry IPR000379	0.656243	1.57597	11.81296	0.001300641	0.0005580527	7.605801	0.866744	0.643427	0.72938	0.339303	0.702361
At5g19550_40	aspartate aminotransferase, cytoplasmic isozyme 1 / transaminase A (ASP2) identical to SP|P46645 Aspartate aminotransferase, cytoplasmic isozyme 1 (EC 2.6.1.1) (Transaminase A) {Arabidopsis thaliana}	0.655644	1.57532	12.77116	0.001274131	0.0005466786	7.64038	0.509013	0.409623	0.776687	0.703098	0.879801
At4g08850.2	leucine-rich repeat family protein / protein kinase family protein contains Pfam domains PF00560: Leucine Rich Repeat and PF00069: Protein kinase domain	0.655545	1.57521	10.73196	0.001836443	0.0007879438	7.057681	0.832072	0.684919	0.873115	0.319995	0.567624
At1g56415.1	Expressed protein	0.655378	1.57503	11.22414	0.001498589	0.0006429843	7.384269	0.854486	0.899598	0.466977	0.493142	0.56269
At3g62410.1	CP12 domain-containing protein contains Pfam domain PF02672: CP12 domain	0.654948	1.57456	14.61696	0.0004577996	0.0001964234	9.536162	0.803166	0.623537	0.537008	0.712545	0.598485
At2g21210.1	auxin-responsive protein, putative similar to small auxin-up regulated protein SAUR (GI:3043536) [Raphanus sativus]	0.654124	1.57366	12.73938	0.0008349622	0.0003582487	8.353632	0.40441	0.630562	0.658066	0.807723	0.769859
At5g39860.1	bHLH protein putative DNA-binding protein - Arabidopsis thaliana, EMBL:AC011765	0.653765	1.57327	12.07618	0.001793801	0.000769648	7.101914	0.81266	0.284744	0.830951	0.66037	0.680102
At3g47510.1	expressed protein	0.653287	1.57275	11.1784	0.001499369	0.0006433189	7.382022	0.373487	0.778462	0.647831	0.908083	0.558574
At3g48185.1	expressed protein	0.652933	1.57236	12.35428	0.001699117	0.0007290228	7.188425	0.445889	0.860737	0.852324	0.692093	0.413621
At1g28400.1	expressed protein similar to E6 (GI:1000090) [Gossypium barbadense]	0.652576	1.57197	13.17551	0.001413466	0.0006064616	7.480788	0.830796	0.486202	0.501258	0.905256	0.539369
At1g61740.1	expressed protein contains Pfam profile: PF01925 domain of unknown function DUF81; identical to cDNA hypothetical protein, partial GI:4079631	0.649819	1.56897	12.58778	0.001067653	0.0004580871	7.936866	0.749339	0.823569	0.718356	0.577817	0.380014
At2g13820.1	protease inhibitor/seed storage/lipid transfer protein (LTP) family protein contains Pfam protease inhibitor/seed storage/LTP family domain PF00234	0.649187	1.56828	12.89222	0.0005584886	0.000239625	9.100742	0.482781	0.635665	0.738346	0.598979	0.790164
At1g72150.1	SEC14 cytosolic factor family protein / phosphoglyceride transfer family protein similar to SEC14-like protein 2 (Alpha-tocopherol associated protein) (TAP) (bTAP) (Fragment) (SP:P58875) {Bos taurus}; similar to GI:807956 from [Saccharomyces cerevisiae]; contains Pfam PF00650 : CRAL/TRIO domain; contains Pfam PF03765 : CRAL/TRIO, N-terminus	0.648929	1.568	14.40467	0.002153570	0.0009240102	6.817223	0.950998	0.837484	0.55456	0.413346	0.488256
At1g51420.1	sucrose-phosphatase, putative similar to sucrose-phosphatase (SPP1) [Arabidopsis thaliana] GI:11127757; contains Pfam profile PF05116: Sucrose-6F-phosphate phosphohydrolase	0.648744	1.5678	12.40127	0.00941861	0.004041147	4.904711	0.62309	0.675461	0.201569	1.227695	0.515904
At5g62720.2	integral membrane HPP family protein contains Pfam domain, PF04982: HPP family	0.648078	1.56708	12.53814	0.001160352	0.0004978603	7.785786	0.690093	0.881431	0.739065	0.47419	0.455609
At2g46640.1	hypothetical protein and genefinder; expression supported by MPSS	0.647737	1.56671	11.31725	0.00274907	0.001179516	6.446094	0.408742	0.660522	0.376487	0.940342	0.852592
At1g28130.1	auxin-responsive GH3 family protein similar to auxin-responsive GH3 product [Glycine max] GI:18591; contains Pfam profile PF03321: GH3 auxin-responsive promoter	0.64705	1.56596	11.13037	0.005576587	0.002392689	5.514092	0.880161	0.600231	0.299264	1.055455	0.40014
At1g07610.1	metallothionein-like protein 1C (MT-1C) identical to Metallothionein-like protein 1C (MT-1C). (SP:Q38804) (Arabidopsis thaliana)	0.646741	1.56563	14.70280	0.004906601	0.002105225	5.683191	1.018673	0.820119	0.216144	0.667156	0.511612
At2g33850.1	expressed protein contains 1 transmembrane domain; similar to Protein E6 (Swiss-Prot:Q01197) [Gossypium hirsutum]	0.645864	1.56468	13.92915	0.001834534	0.0007871247	7.061497	0.271832	0.781549	0.685547	0.675935	0.814458
At1g08520.1	magnesium-chelatase subunit chlD, chloroplast, putative / Mg-protoporphyrin IX chelatase, putative (CHLD) similar to Mg-chelatase SP|O24133 from Nicotiana tabacum, GB:AF014399 GI:2318116 from [Pisum sativum]	0.645837	1.56465	11.73945	0.001560742	0.0006696517	7.317277	0.912881	0.533733	0.478094	0.816735	0.487743
At2g35940_43.45	homeodomain-containing protein contains 'Homeobox' domain signature, Prosite:PS00027	0.645366	1.56414	12.58955	0.0008702301	0.0003733808	8.269679	0.686775	0.861818	0.620592	0.633511	0.424134
At2g29995.1	expressed protein	0.644268	1.56295	11.72233	0.004247934	0.001822618	5.865954	1.026414	0.83588	0.281209	0.550316	0.527519
At4g18425.1	expressed protein contains Pfam profile PF05078: Protein of unknown function (DUF679)	0.643847	1.56249	11.89880	0.00526118	0.002257361	5.594878	0.498253	1.105328	0.619051	0.729648	0.266956
At2g28085.1	auxin-responsive family protein similar to auxin-induced protein TGSAUR22 (GI:10185820) [Tulipa gesneriana]	0.643619	1.56224	11.34416	0.001768356	0.0007587304	7.121671	0.826906	0.616686	0.28922	0.712853	0.772432
At2g29470_40	glutathione S-transferase, putative similar to glutathione S-transferase [Euphorbia esula] gb:AAF64450.1 GI:7595790	0.643113	1.5617	10.66746	0.002230205	0.0009568912	6.758904	0.444825	0.829676	0.890344	0.361434	0.689284
At1g70000.1	DNA-binding family protein contains Pfam domains, PF00249: Myb-like DNA-binding domain and PF00098: Zinc knuckle	0.639661	1.55796	10.61049	0.002219341	0.0009522303	7.463277	0.824949	0.656772	0.487295	NA	0.589628
At5g20630.1	germin-like protein (GER3) identical to germin-like protein subfamily 3 member 3 [SP|P94072]	0.638177	1.55636	16.69846	0.0006919627	0.0002968934	8.72649	0.821584	0.509488	0.52097	0.706237	0.632607
At2g43010.2	phytochrome-interacting factor 4 (PIF4) / basic helix-loop-helix protein 9 (bHLH9) / short under red-light 2 (SRL2) identical to SP|Q8W2F3 Phytochrome-interacting factor 4 (Basic helix-loop-helix protein 9) (bHLH9) (Short under red-light 2) {Arabidopsis thaliana}; supporting cDNA gi|18026965|gb|AF251694.1|AF251694	0.637987	1.55616	12.68197	0.001350011	0.0005792355	7.548837	0.581708	0.641022	0.826469	0.355322	0.785412
At2g07739.1	expressed protein	0.637651	1.55579	12.32949	0.001065922	0.0004573444	7.940006	0.873446	0.672162	0.527814	0.6817	0.43313
At3g15500.1	no apical meristem (NAM) family protein (NAC3) identical to AtNAC3 [Arabidopsis thaliana] GI:12060424; contains Pfam PF02365: No apical meristem (NAM) domain; similar to jasmonic acid 2 GB:AAF04915 from [Lycopersicon esculentum]	0.637224	1.55533	11.05786	0.008900526	0.003818858	4.968797	0.613276	1.201862	0.340751	0.708962	0.321271
At2g38530.1	nonspecific lipid transfer protein 2 (LTP2) identical to nonspecific lipid-transfer protein 2 from Arabidopsis thaliana [SP|Q9S7I3]; contains Pfam protease inhibitor/seed storage/LTP family domain PF00234	0.636314	1.55435	14.58195	0.00216459	0.0009287387	6.805566	0.714388	0.982837	0.469954	0.599595	0.414795
At1g13650.1	expressed protein	0.636201	1.55423	11.21907	0.004676678	0.002006575	5.748069	1.098658	0.44431	0.331461	0.666781	0.639792
At3g22360_40	alternative oxidase 1b, mitochondrial (AOX1B) identical to GB:O23913 [SP|O23913] from [Arabidopsis thaliana]	0.635979	1.55399	12.13787	0.0008619218	0.0003698160	2837-08-01	0.63747	0.471748	0.868746	0.659396	0.542536
At5g06530.2	ABC transporter family protein	0.635914	1.55392	10.78653	0.002932321	0.001258141	6.349886	0.861222	0.630516	0.917112	0.397564	0.373154
At4g35060.1	heavy-metal-associated domain-containing protein / copper chaperone (CCH)-related low similarity to copper homeostasis factor [GI:3168840][PMID:9701579]; similar to farnesylated proteins GMFP7 [Glycine max][GI:4097573] and ATFP6 [GI:4097553]; contains heavy-metal-associated domain PF00403	0.635893	1.5539	11.92076	0.009839418	0.004221699	4.85696	0.45697	1.128085	0.923565	0.300588	0.370258
At1g68320.1	myb family transcription factor (MYB62) similar to myb-related transcription factor (cpm7) GI:1002799 from [Craterostigma plantagineum]; contains PFAM profile: myb DNA binding domain PF00249	0.63554	1.55352	10.74838	0.004105224	0.001761387	6.429246	0.421208	0.917214	NA	0.620153	0.583586
At1g58150.1	hypothetical protein	0.635118	1.55306	12.25776	0.0004541521	0.0001948584	9.574549	0.77108	0.640575	0.556386	0.648644	0.558902
At3g29035.1	no apical meristem (NAM) family protein contains Pfam PF02365 : No apical meristem (NAM) protein; similar to cup-shaped cotyledon CUC2 (GI:1944132) [Arabidopsis thaliana]	0.635108	1.55305	10.85519	0.005988567	0.002569454	5.429449	0.678933	1.157361	0.496632	0.512182	0.330435
At4g20260.2	DREPP plasma membrane polypeptide family protein contains Pfam profile: PF05558 DREPP plasma membrane polypeptide	0.635037	1.55298	13.14458	0.005996842	0.002573004	5.424064	0.982388	0.889582	0.687594	0.321596	0.294023
At1g56060.1	expressed protein	0.634742	1.55266	11.16758	0.0005810218	0.0002492931	9.02677	0.770691	0.53784	0.495685	0.696091	0.673403
At5g42680.1	expressed protein contains Pfam profile PF04759: Protein of unknown function, DUF617	0.634622	1.55253	10.82064	0.002089260	0.0008964177	6.868519	0.449743	0.973218	0.737354	0.550016	0.462778
At1g77760_40	nitrate reductase 1 (NR1) identical to SP|P11832 Nitrate reductase 1 (formerly EC 1.6.6.1) (NR1){Arabidopsis thaliana}	0.634137	1.55201	13.33042	0.007024609	0.003013978	5.240389	0.607898	1.119078	0.730546	0.213507	0.499657
At4g01060.2	myb family transcription factor contains PFAM profile: PF00249 myb-like DNA binding domain	0.63281	1.55058	11.44009	0.002552387	0.001095127	7.207138	0.651506	0.41658	0.775744	0.687411	NA
At1g55020.1	lipoxygenase (LOX1) identical to SP|Q06327	0.632679	1.55044	11.78223	0.0005139667	0.0002205225	9.294495	0.599621	0.511005	0.580828	0.743416	0.728524
At2g19310.1	expressed protein	0.632478	1.55023	12.03006	0.0007055755	0.0003027341	8.682885	0.501245	0.562194	0.791581	0.557411	0.749958
At1g23460.1	polygalacturonase, putative / pectinase, putative similar to polygalacturonase GB:BAA88472 GI:6624205 from (Cucumis sativus); contains Pfam profile PF00295: Glycosyl hydrolases family 28 (polygalacturonases)	0.631407	1.54908	12.00542	0.001716524	0.0007364916	7.176048	0.61236	0.413915	0.926818	0.484451	0.719491
At5g22800.1	aminoacyl-tRNA synthetase family protein contains Pfam profiles: PF01411 tRNA synthetases class II (A), PF02272 DHHA1 domain	0.631223	1.54888	11.78307	0.001845818	0.0007919665	7.048753	0.560654	0.726292	0.941834	0.397588	0.529748
At5g34887.1	expressed protein	0.630837	1.54846	11.90090	0.002672647	0.001146725	6.500343	0.557173	0.614188	0.778754	0.284192	0.919877
At2g22470.1	arabinogalactan-protein (AGP2) identical to gi|3883122|gb|AAC77824; supported by cDNA gi|3883121|gb|AF082299	0.630818	1.54844	12.30375	0.002249267	0.0009650704	6.746795	0.347648	0.945325	0.509314	0.732198	0.619604
At2g39350.1	ABC transporter family protein	0.629583	1.54712	11.64836	0.001417084	0.0006080138	7.474939	0.664621	0.876531	0.491211	0.404939	0.710615
At3g22231.1	expressed protein	0.629165	1.54667	14.08421	0.001863786	0.0007996757	7.029647	0.83052	0.626875	0.481158	0.839503	0.367768
At1g51100.1	expressed protein	0.628945	1.54643	12.38112	0.0009219126	0.0003955557	8.176749	0.651187	0.662471	0.39065	0.630048	0.810367
At1g72260_34.15	thionin (THI2.1) identical to thionin [Arabidopsis thaliana] gi|1181531|gb|AAC41678	0.628875	1.54636	15.1522	0.004174644	0.001791172	5.88986	0.311291	0.415214	0.994482	0.802889	0.620495
At5g14570.1	transporter, putative similar to trans-membrane nitrate transporter protein AtNRT2:1 [Arabidopsis thaliana] GI:3747058, high-affinity nitrate transporter ACH1 [Arabidopsis thaliana] GI:3608362; contains Pfam profile PF00083: Sugar (and other) transporter	0.628715	1.54619	10.96710	0.02157692	0.00925779	4.548884	NA	0.434322	0.459751	NA	0.992072
At1g20350.1	mitochondrial import inner membrane translocase subunit Tim17, putative similar to SP|Q9SP35 Mitochondrial import inner membrane translocase subunit TIM17 {Arabidopsis thaliana}; contains Pfam profile PF02466: Mitochondrial import inner membrane translocase subunit Tim17	0.628359	1.54581	10.62652	0.00746202	0.003201653	5.554806	0.975144	0.370292	0.688983	NA	0.479016
At2g22710.1	myb family protein	0.627274	1.54464	11.97904	0.02128127	0.009130936	4.023473	0.525457	1.092551	0.351273	1.093235	0.073854
At5g24155.1	squalene monooxygenase, putative / squalene epoxidase, putative similar to SP|O65404 (SE 1,1), SP|O65402 (SE 1,2)	0.626457	1.54377	11.88493	0.0007083813	0.000303938	8.670858	0.56867	0.621476	0.450056	0.732093	0.759989
At5g04140_40	glutamate synthase (GLU1) / ferredoxin-dependent glutamate synthase (Fd-GOGAT 1) identical to ferredoxin-dependent glutamate synthase precursor [Arabidopsis thaliana] GI:3869251	0.625912	1.54319	14.56190	0.0005164394	0.0002215834	9.282829	0.494341	0.757411	0.620369	0.597894	0.659546
At1g07430.1	protein phosphatase 2C, putative / PP2C, putative similar to GB:CAB90633 from [Fagus sylvatica]	0.625003	1.54221	11.09894	0.0006846756	0.0002937668	8.744591	0.80204	0.543319	0.670199	0.622113	0.487342
At5g25120.1	cytochrome P450 family protein CYTOCHROME P450 71B1 - Thlaspi arvense, EMBL:L24438	0.624813	1.54201	10.17735	0.02232719	0.0095797	4.187494	NA	0.927857	0.809058	0.039688	0.72265
At4g31380.1	hypothetical protein	0.624427	1.5416	10.72546	0.008292281	0.003557885	5.049014	0.706226	1.030194	0.615748	0.08487	0.685097
At1g52565.1	expressed protein	0.623984	1.54113	12.31500	0.0005180081	0.0002222565	9.275946	0.770251	0.616048	0.527217	0.558394	0.648013
At5g18060.1	auxin-responsive protein, putative similar to auxin-inducible SAUR (Small Auxin Up RNAs) GI:3043536 from radish [Raphanus sativus]	0.622736	1.53979	13.22689	0.001033921	0.0004436141	7.987373	0.471051	0.788203	0.767803	0.460401	0.626223
At4g13261.1	hypothetical protein	0.622497	1.53954	10.75439	0.005789459	0.002484024	5.908444	NA	0.288228	0.650847	0.830469	0.720444
At3g22840.1	chlorophyll A-B binding family protein / early light-induced protein (ELIP) identical to early light-induced protein; ELIP [Arabidopsis thaliana] GI:1872544; contains Pfam profile: PF00504 chlorophyll A-B binding protein; identical to cDNA early light-induced protein GI:1872543	0.621406	1.53837	11.40339	0.002722456	0.001168096	6.462173	0.49437	0.995097	0.646544	0.360819	0.6102
At3g51660.1	macrophage migration inhibitory factor family protein / MIF family protein contains Pfam profile: PF01187 Macrophage migration inhibitory factor family(MIF)	0.620027	1.5369	11.76413	0.002072234	0.0008891123	6.885992	0.460407	0.527205	0.555037	0.566372	0.991115
At1g56050.1	GTP-binding protein-related similar to GTP-binding protein GI:10176676 from [Bacillus halodurans]	0.61972	1.53658	12.07815	0.004906601	0.002105225	5.684859	0.411952	0.44223	0.63145	1.110854	0.502113
At5g53550.1	transporter, putative similar to iron-phytosiderophore transporter protein yellow stripe 1 [Zea mays] GI:10770865; contains Pfam profile PF03169: OPT oligopeptide transporter protein	0.619239	1.53606	10.78911	0.002672647	0.001146725	6.498809	0.883227	0.574573	0.81176	0.523295	0.303341
At2g21200.1	auxin-responsive protein, putative similar to small auxin-up regulated protein SAUR (GI:3043536) [ Raphanus sativus]	0.616702	1.53337	11.29304	0.003407373	0.001461967	6.157331	0.89429	0.616051	0.476694	0.274578	0.821895
At1g64360.1	expressed protein	0.616204	1.53284	12.61810	0.00746202	0.003201653	5.167697	0.550149	0.842803	0.093886	0.917957	0.676222
At2g31560.2	expressed protein	0.61616	1.53279	13.91832	0.000936175	0.0004016751	8.140752	0.475461	0.754252	0.535909	0.525162	0.790017
At2g42790.1	citrate synthase, glyoxysomal, putative strong similarity to SP|P49299 Citrate synthase, glyoxysomal precursor {Cucurbita maxima}; contains Pfam profile PF00285: Citrate synthase	0.615754	1.53236	13.12735	0.001133614	0.0004863884	7.833227	0.49393	0.755374	0.742498	0.686617	0.400348
At1g15730.1	PRLI-interacting factor L, putative strong similarity to PRLI-interacting factor L GI:11139268 from [Arabidopsis thaliana]; contains Pfam profile PF02492: Cobalamin synthesis protein/P47K	0.614264	1.53078	11.35072	0.00542037	0.002325663	5.55671	0.923122	0.654376	0.701354	0.128243	0.664224
At2g22990.4	sinapoylglucose:malate sinapoyltransferase (SNG1) similar to serine carboxypeptidase I precursor (SP:P37890) [Oryza sativa]; contains Pfam profile PF00450: Serine carboxypeptidase; identical to cDNA sinapoylglucose:malate sinapoyltransferase (SNG1) GI:8699618	0.613791	1.53028	14.46626	0.0004259205	0.0001827454	9.690538	0.590155	0.709442	0.540147	0.609598	0.619614
At1g72230.1	plastocyanin-like domain-containing protein similar to blue copper protein SP:Q41001 from [Pisum sativum]	0.611602	1.52795	13.95367	0.000673547	0.0002889920	8.773884	0.777646	0.597184	0.499063	0.52944	0.654677
Ctrl-sp3_13/13_10	Homo sapiens myosin light chain 2 (HUMMLC2B)	0.611307	1.52764	10.72437	0.01550846	0.006654057	4.348346	0.47095	0.994588	0.958104	0.013054	0.619842
At4g24275.1	expressed protein	0.610776	1.52708	10.86370	0.00512494	0.002198906	5.629806	0.522045	0.995877	0.36706	0.351697	0.817201
At5g62680_40	proton-dependent oligopeptide transport (POT) family protein contains Pfam profile: PF00854 POT family	0.609495	1.52572	12.28779	0.001314363	0.0005639402	7.589937	0.652374	0.680255	0.828214	0.406763	0.479866
At5g21020.2	expressed protein	0.608385	1.52455	13.40210	0.004011418	0.001721139	5.937726	0.407676	0.43734	0.85465	0.93229	0.40997
At4g39950_40	cytochrome P450 79B2, putative (CYP79B2) identical to cytochrome P450 (79B2) SP:O81346 from [Arabidopsis thaliana]	0.607256	1.52336	10.66583	0.009875048	0.004236987	5.190095	NA	0.886097	0.812811	0.349029	0.381087
At1g70940.1	auxin transport protein, putative (PIN3) similar to auxin transport protein [Arabidopsis thaliana] gi|5817301|gb|AAD52695	0.60707	1.52316	11.82289	0.001813515	0.0007781065	7.078288	0.483156	0.747068	0.867822	0.530226	0.407078
At1g20850.1	cysteine endopeptidase, papain-type (XCP2) identical to papain-type cysteine endopeptidase XCP2 GI:6708183 from [Arabidopsis thaliana]	0.607058	1.52315	13.13419	0.001699117	0.0007290228	7.188818	0.768962	0.659525	0.30372	0.56515	0.737935
At1g13270.1	metallopeptidase M24 family protein similar to SP|Q01662 Methionine aminopeptidase 1 precursor (EC 3.4.11.18) {Saccharomyces cerevisiae}; contains Pfam profile PF00557: metallopeptidase family M24	0.606991	1.52308	12.28554	0.002296219	0.0009852153	6.712492	0.809013	0.300872	0.660129	0.485775	0.779164
At1g05450.1	protease inhibitor/seed storage/lipid transfer protein (LTP)-related similar to geranyl diphosphate synthase large subunit [Mentha x piperita] GI:6449052	0.606941	1.52303	11.42153	0.01136220	0.004875063	4.685825	0.084327	0.917654	0.519518	0.529271	0.983933
At3g14395.1	expressed protein	0.606187	1.52223	12.76122	0.001510340	0.0006480264	7.366994	0.414619	0.703717	0.818425	0.430418	0.663755
At4g30180.1	expressed protein	0.60592	1.52195	10.84840	0.003777867	0.001620931	6.013584	0.596144	0.8879	0.350357	0.357202	0.837995
At1g54575.1	expressed protein	0.605594	1.5216	12.05837	0.002869918	0.001231367	6.383508	0.551734	1.007119	0.459048	0.438865	0.571203
At2g40960.1	expressed protein	0.60469	1.52065	10.39234	0.005543359	0.002378433	6.653603	0.63284	0.557709	NA	NA	0.623521
At2g44500.2	expressed protein contains Pfam PF03138: Plant protein family. The function of this family of plant proteins is unknown; previously annotated as 'axi 1 protein from Nicotiana tabacum -related' based on similarity to axi 1 protein (GB:X80301) (GI:559920) from [Nicotiana tabacum], which, due to scienitific fraud was retracted. Retraction in: Schell J. EMBO J 1999 May 17;18(10):2908. PMID:10400497.	0.603233	1.51912	11.36769	0.002000374	0.0008582802	6.936631	0.893182	0.719137	0.463708	0.518464	0.421673
At1g22830.1	pentatricopeptide (PPR) repeat-containing protein contains Pfam profile PF01535: PPR repeat. Gene continues on the 3' end of BAC F19G10 gb|AF000657 gene F19G10.21	0.603067	1.51894	10.34948	0.01230419	0.005279234	5.336982	0.494523	0.474619	NA	0.840061	NA
At1g30040.1	gibberellin 2-oxidase / GA2-oxidase (GA2OX2) identical to GI:4678368 ga2ox2	0.599677	1.51538	11.43655	0.00526118	0.002257361	5.594621	1.009749	0.443262	0.269438	0.569154	0.706783
At4g30450.1	glycine-rich protein	0.599327	1.51501	13.04880	0.003247693	0.001393455	6.22036	0.810582	0.633564	0.741058	0.611916	0.199513
At4g11290.1	peroxidase, putative identical to peroxidase ATP19a [Arabidopsis thaliana] gi|1546692|emb|CAA67337	0.599151	1.51482	10.77200	0.005067695	0.002174344	5.643752	0.751461	0.714683	0.62587	0.116691	0.78705
At3g44300.1	nitrilase 2 (NIT2) identical to SP|P32962 Nitrilase 2 (EC 3.5.5.1) {Arabidopsis thaliana}	0.598257	1.51389	14.70989	0.0009412587	0.0004038563	8.13176	0.579959	0.642503	0.393304	0.614081	0.761436
At2g46650.1	cytochrome b5, putative similar to cytochome b5 GI:2695711 from [Olea europaea]	0.597595	1.51319	11.87451	0.007908784	0.003393342	5.100513	0.765952	0.756208	0.389443	0.925268	0.151107
At4g08025.1	hypothetical protein	0.597075	1.51265	13.16997	0.003797712	0.001629446	6.006626	0.224401	0.592661	0.846588	0.518574	0.803153
At3g21550.1	expressed protein contains Pfam profile PF05078: Protein of unknown function (DUF679)	0.596045	1.51157	12.45885	0.001560742	0.0006696517	7.317889	0.397553	0.759494	0.690536	0.419357	0.713284
At5g12940.1	leucine-rich repeat family protein contains leucine rich-repeat domains Pfam:PF00560, INTERPRO:IPR001611	0.595744	1.51125	11.71910	0.002202558	0.0009450294	6.781758	0.87089	0.733269	0.480713	0.372299	0.521552
At1g62800.1	aspartate aminotransferase, cytoplasmic isozyme 2 / transaminase A (ASP4) identical to aspartate aminotransferase, cytoplasmic isozyme 2 SP:P46646 [Arabidopsis thaliana]	0.595595	1.5111	10.79674	0.00367743	0.001577838	6.053235	0.909169	0.754043	0.26826	0.503791	0.542711
At4g26690.1	glycerophosphoryl diester phosphodiesterase family protein weak similarity to glycerophosphodiester phosphodiesterase [Borrelia hermsii] GI:1399038; contains Pfam profile PF03009: Glycerophosphoryl diester phosphodiesterase family	0.595449	1.51094	11.53567	0.004758087	0.002041504	5.724564	0.737348	0.68137	0.914304	0.388049	0.256174
At4g02920.2	expressed protein	0.594576	1.51003	4902-11-01	0.001160352	0.0004978603	7.786214	0.467225	0.835398	0.635012	0.528102	0.507144
At5g61390.1	exonuclease family protein contains exonuclease domain, Pfam:PF00929	0.594322	1.50976	10.45034	0.01503944	0.006452818	5.048914	NA	0.563016	0.383546	NA	0.836403
At3g48420.1	haloacid dehalogenase-like hydrolase family protein low similarity to SP|P95649 CbbY protein {Rhodobacter sphaeroides}; contains InterPro accession IPR005834: Haloacid dehalogenase-like hydrolase	0.593988	1.50941	12.48390	0.002073502	0.0008896563	6.883132	0.626291	0.834869	0.577151	0.292187	0.639441
At5g18270.1	no apical meristem (NAM) family protein contains Pfam PF02365 : No apical meristem (NAM) protein; similar to cup-shaped cotyledon CUC2 (GI:1944132) [Arabidopsis thaliana]	0.593301	1.5087	10.63642	0.01323172	0.005677199	4.79791	NA	0.914107	0.791879	0.281531	0.385689
At1g26930.1	kelch repeat-containing F-box family protein contains Pfam:PF01344 Kelch motif, Pfam:PF00646 F-box domain	0.59283	1.5082	11.54104	0.008716663	0.00373997	4.995614	1.07578	0.359821	0.489414	0.286344	0.752788
At4g33950.1	protein kinase, putative similar to abscisic acid-activated protein kinase [Vicia faba] gi|6739629|gb|AAF27340; contains protein kinase domain, Pfam:PF00069	0.591884	1.50721	11.23626	0.002674918	0.0011477	7.129079	NA	0.737141	0.620103	0.578393	0.4319
At3g04650.1	expressed protein	0.591849	1.50718	11.25492	0.007107968	0.003049743	5.229514	0.453754	0.300014	0.850153	0.978607	0.376719
At1g53560.1	expressed protein	0.590074	1.50532	11.79979	0.003519248	0.001509968	6.114067	0.35218	0.821343	0.871417	0.46213	0.443302
At1g73310.1	serine carboxypeptidase S10 family protein similar to serine carboxypeptidase I precursor (SP:P07519) [Hordeum vulgare]; glucose acyltransferase GB:AAD01263 [Solanum berthaultii]; contains Pfam profile: PF00450 Serine carboxypeptidase	0.589502	1.50473	14.07155	0.0007356902	0.0003156551	8.60168	0.721175	0.435519	0.580966	0.626904	0.582946
At1g01200.1	Ras-related GTP-binding protein, putative similar to GTP-binding protein GB:D12541 GI:303736 from [Pisum sativum]	0.589348	1.50457	12.04814	0.003984689	0.00170967	5.944779	0.936548	0.374152	0.368327	0.752209	0.515505
At2g44500.1	expressed protein contains Pfam PF03138: Plant protein family. The function of this family of plant proteins is unknown; previously annotated as 'axi 1 protein from Nicotiana tabacum -related' based on similarity to axi 1 protein (GB:X80301) (GI:559920) from [Nicotiana tabacum], which, due to scienitific fraud was retracted. Retraction in: Schell J. EMBO J 1999 May 17;18(10):2908. PMID:10400497.	0.589348	1.50457	11.25849	0.003607625	0.001547887	6.077508	0.99438	0.499857	0.520062	0.357756	0.574682
At5g44520.1	ribose 5-phosphate isomerase-related low similarity to SP|P47968 Ribose 5-phosphate isomerase (EC 5.3.1.6) (Phosphoriboisomerase) {Mus musculus}	0.588439	1.50362	12.12054	0.002578507	0.001106334	6.548107	0.493506	0.485762	0.937665	0.401688	0.623573
At2g23130.2	arabinogalactan-protein (AGP17) identical to gi_11935086_gb_AAG41963	0.588023	1.50319	11.56967	0.009334094	0.004004885	4.914108	0.900597	0.524805	0.541516	0.875666	0.097531
At2g22990.3	sinapoylglucose:malate sinapoyltransferase (SNG1) similar to serine carboxypeptidase I precursor (SP:P37890) [Oryza sativa]; contains Pfam profile PF00450: Serine carboxypeptidase; identical to cDNA sinapoylglucose:malate sinapoyltransferase (SNG1) GI:8699618	0.587486	1.50263	15.15162	0.001164718	0.0004997339	7.776693	0.665053	0.56115	0.347525	0.702372	0.661327
At3g25600_40	calmodulin, putative similar to calmodulin GI:239841 from [Paramecium tetraurelia]	0.586931	1.50205	10.93740	0.002511964	0.001077783	6.58188	0.472125	0.87618	0.663173	0.322655	0.600521
ArthCp022_37.25	ArthCp022	0.586891	1.50201	10.46181	0.0008182018	0.0003510575	8.39877	0.689516	0.546032	0.542831	0.711649	0.444424
At5g22860.2	serine carboxypeptidase S28 family protein contains Pfam profile: PF05577 serine carboxypeptidase S28	0.586455	1.50155	10.86413	0.002509223	0.001076607	6.58421	0.442806	0.600969	0.905669	0.366643	0.616189
At5g49300.1	zinc finger (GATA type) family protein similar to unknown protein (gb|AAF63824.1)	0.585256	1.5003	10.51669	0.01312137	0.005629851	4.807942	NA	0.572352	0.979014	0.539147	0.25051
At1g23310_40	glutamate:glyoxylate aminotransferase 1 (GGT1) identical to glutamate:glyoxylate aminotransferase 1 [Arabidopsis thaliana] GI:24461827; similar to alanine aminotransferase GI:4730884 from [Oryza sativa]; contains Pfam profile PF00155: aminotransferase, classes I and II	0.585013	1.50005	15.26674	0.001053345	0.000451948	7.96075	0.723175	0.676486	0.638261	0.429695	0.45745
At1g64405.1	expressed protein	0.583779	1.49877	11.35895	0.001801738	0.0007730534	7.091894	0.64701	0.457417	0.348819	0.787937	0.677713
At1g29460.1	auxin-responsive protein, putative similar to auxin-induced protein 6B (SP:P33083) [Glycine max]	0.58295	1.49791	12.26398	0.004703431	0.002018053	5.741592	0.923081	0.63275	0.308055	0.707823	0.343039
At5g34883.1	expressed protein	0.582695	1.49764	12.1363	0.0008702301	0.0003733808	8.271002	0.713972	0.422267	0.669884	0.531806	0.575545
At2g47880.1	glutaredoxin family protein contains INTERPRO Domain IPR002109, Glutaredoxin (thioltransferase)	0.582657	1.4976	12.97661	0.0006762628	0.0002901572	8.767156	0.5945	0.692696	0.600475	0.580057	0.445555
At3g03870.1	expressed protein predicted using genefinder	0.582566	1.49751	11.21788	0.003241414	0.001390761	6.802732	0.446102	0.559234	0.780934	NA	0.543996
At4g13266.1	hypothetical protein	0.582039	1.49696	10.64024	0.01138877	0.004886465	4.992881	0.43578	0.648421	NA	0.94295	0.301006
At5g18310.2	expressed protein predicted proteins, Drosophila melanogaster	0.58061	1.49548	11.10092	0.001053345	0.000451948	7.959906	0.561572	0.732639	0.694399	0.47485	0.439591
At1g20070.1	expressed protein	0.579712	1.49455	2201-12-01	0.0008766896	0.0003761523	8.252134	0.724197	0.564908	0.411954	0.631337	0.566164
At1g23090.1	sulfate transporter, putative similar to sulfate transporter [Arabidopsis thaliana] GI:2285885; contains Pfam profiles PF00916: Sulfate transporter family, PF01740: STAS domain	0.579518	1.49435	11.62818	0.002672647	0.001146725	6.498173	0.352982	0.815772	0.535408	0.419134	0.774291
At1g17050.1	geranyl diphosphate synthase, putative / GPPS, putative / dimethylallyltransferase, putative / prenyl transferase, putative similar to GI:11322965; Except for first 55 amino acids, 52% identical to Prenyl transferase (Cyanophora paradoxa) (gi 99282). Location of est 120E9T7 (gb|T43950)	0.579418	1.49425	5281-11-01	0.002230205	0.0009568912	6.758737	0.732744	0.7426	0.275756	0.51746	0.628532
At2g27500.1	glycosyl hydrolase family 17 protein similar to glucan endo-1,3-beta-glucosidase precursor SP:P52409 from [Triticum aestivum]	0.579051	1.49387	12.16129	0.001394483	0.0005983166	7.501966	0.624547	0.758347	0.657106	0.485938	0.369316
At1g76240.1	expressed protein contains Pfam profile PF03087: Arabidopsis protein of unknown function	0.578583	1.49338	11.11692	0.004288676	0.001840099	6.361835	0.601081	0.602366	NA	0.760491	0.350393
At1g59870.1	ABC transporter family protein similar to PDR5-like ABC transporter GI:1514643 from [Spirodela polyrhiza]	0.578534	1.49333	12.51892	0.001261714	0.0005413507	7.656072	0.629129	0.700204	0.564181	0.336741	0.662413
At5g17300.1	myb family transcription factor similar to CCA1 [Arabidopsis thaliana] GI:4090569; contains Pfam profile PF00249: Myb-like DNA-binding domain	0.578132	1.49291	11.44218	0.009966097	0.004276052	4.841409	0.444157	0.940197	0.878489	0.16234	0.465475
At5g25280.2	serine-rich protein-related contains some similarity to serine-rich proteins	0.577181	1.49193	13.08312	0.002871194	0.001231914	6.380427	0.47314	0.822024	0.792456	0.372519	0.425767
At2g35940.2	homeodomain-containing protein contains 'Homeobox' domain signature, Prosite:PS00027	0.576943	1.49168	12.47213	0.001075886	0.0004616193	7.917682	0.51673	0.749883	0.400639	0.623296	0.594165
At4g24700.1	expressed protein	0.574639	1.48931	12.67070	0.008428641	0.003616391	5.397928	0.716897	0.31004	0.828374	NA	0.443247
At3g54400.1	aspartyl protease family protein contains Pfam profile: PF00026 eukaryotic aspartyl protease	0.574632	1.4893	13.11999	0.001156994	0.0004964195	7.796744	0.706571	0.732559	0.494392	0.494199	0.445437
At4g11211.1	expressed protein	0.574399	1.48906	15.73329	0.0005833815	0.0002503056	9.017654	0.588566	0.636659	0.588675	0.46345	0.594646
At1g80180.1	expressed protein	0.574361	1.48902	12.36488	0.005982842	0.002566997	5.430711	1.043455	0.482486	0.321923	0.480808	0.543131
At4g12290.1	copper amine oxidase, putative similar to copper amine oxidase [Cicer arietinum] gi|3819099|emb|CAA08855	0.573676	1.48831	11.53002	0.001278125	0.0005483923	7.632708	0.413354	0.771191	0.649173	0.561285	0.473377
At1g21250.1	wall-associated kinase 1 (WAK1) identical to wall-associated kinase 1 [Arabidopsis thaliana] GI:3549626; expressed in leaves and stems & induced by pathogen infection (PMID:10380805)	0.573515	1.48814	11.27604	0.001903941	0.0008169047	6.996581	0.730355	0.531918	0.371455	0.77891	0.454935
At2g22990.5	sinapoylglucose:malate sinapoyltransferase (SNG1) similar to serine carboxypeptidase I precursor (SP:P37890) [Oryza sativa]; contains Pfam profile PF00450: Serine carboxypeptidase; identical to cDNA sinapoylglucose:malate sinapoyltransferase (SNG1) GI:8699618	0.573348	1.48797	15.69649	0.0007077423	0.0003036638	8.674904	0.647983	0.511975	0.457927	0.652282	0.596571
At1g09340.1	expressed protein	0.572717	1.48732	15.22267	0.001845818	0.0007919665	7.050063	0.74583	0.4779	0.322335	0.691582	0.625939
At1g52190.1	proton-dependent oligopeptide transport (POT) family protein contains Pfam profile: PF00854 POT family	0.572169	1.48676	14.33297	0.001018431	0.0004369680	8.013812	0.705255	0.693191	0.46615	0.453274	0.542976
At5g44130.1	fasciclin-like arabinogalactan-protein, putative similar to gi_13377784_gb_AAK20861	0.571996	1.48658	11.60815	0.01322474	0.005674205	4.512456	0.687356	0.782261	0.774096	-0.052076	0.668343
At3g55420.1	expressed protein	0.571888	1.48647	12.56185	0.007464438	0.003202691	5.166307	0.514332	0.944014	0.686981	0.57762	0.136495
At1g23310.1	glutamate:glyoxylate aminotransferase 1 (GGT1) identical to glutamate:glyoxylate aminotransferase 1 [Arabidopsis thaliana] GI:24461827; similar to alanine aminotransferase GI:4730884 from [Oryza sativa]; contains Pfam profile PF00155: aminotransferase, classes I and II	0.571746	1.48632	14.88066	0.001156108	0.0004960396	7.79987	0.683126	0.52583	0.4243	0.735182	0.490291
At3g04550.1	expressed protein	0.570601	1.48514	12.11271	0.005030296	0.002158298	5.652526	0.58272	0.446037	0.28907	0.979276	0.555903
At1g44542.1	cyclase family protein contains Pfam profile: PF04199 putative cyclase	0.569954	1.48448	12.28010	0.000665065	0.0002853527	8.792917	0.491556	0.641716	0.608058	0.485213	0.623226
At4g28290.1	expressed protein	0.569891	1.48441	11.65491	0.003407373	0.001461967	6.157728	0.218284	0.532428	0.714509	0.588731	0.795506
At1g72330.1	alanine aminotransferase, putative similar to alanine aminotransferase 2 SP|P34106 from Panicum miliaceum, SP|P52894 from Hordeum vulgare, GI:4730884 from Oryza sativa	0.569269	1.48377	13.40403	0.002300847	0.000987201	6.707746	0.551307	0.387715	0.511717	0.888965	0.50664
At3g16370.1	GDSL-motif lipase/hydrolase family protein similar to family II lipases EXL3 GI:15054386, EXL1 GI:15054382, EXL2 GI:15054384 from [Arabidopsis thaliana]; contains Pfam profile: PF00657 Lipase Acylhydrolase with GDSL-like motif	0.56895	1.48344	13.93868	0.002462008	0.001056349	6.615267	0.507641	0.799332	0.749403	0.391156	0.397221
At5g59050.1	expressed protein	0.568422	1.4829	11.07987	0.003301427	0.001416510	6.196009	0.338937	0.87011	0.426069	0.492053	0.71494
At3g45600.1	senescence-associated family protein similar to senescence-associated protein 5 [Hemerocallis hybrid cultivar] gi|3551954|gb|AAC34855	0.568378	1.48286	12.76599	0.002036914	0.0008739581	6.912509	0.412465	0.670818	0.392096	0.555192	0.811319
At4g38840.1	auxin-responsive protein, putative auxin-inducible SAUR gene, Raphanus sativus,AB000708	0.566556	1.48098	12.57293	0.002046241	0.00087796	6.90203	0.73635	0.675214	0.640413	0.30094	0.479865
At3g43600_35.9	aldehyde oxidase, putative identical to gi: 3172025; identical to cDNA putative aldehyde oxidase (AO3) mRNA, partial cds GI:2792303	0.56621	1.48063	9.72982	0.01769904	0.007593949	4.217627	1.079283	0.514671	0.013779	0.607243	0.616071
At1g26930_40	kelch repeat-containing F-box family protein contains Pfam:PF01344 Kelch motif, Pfam:PF00646 F-box domain	0.565809	1.48022	11.20899	0.0007322027	0.0003141588	8.613579	0.532082	0.655235	0.599528	0.440391	0.601809
At3g44735.1	phytosulfokines-related contains similarities to phytosulfokines from [Arabidopsis thaliana]	0.56561	1.48001	13.77351	0.000983309	0.0004218984	8.064168	0.391335	0.612168	0.576571	0.546573	0.701405
At4g33010.1	glycine dehydrogenase [decarboxylating], putative / glycine decarboxylase, putative / glycine cleavage system P-protein, putative strong similarity to SP|P49361 Glycine dehydrogenase [decarboxylating] A, mitochondrial precursor (EC 1.4.4.2) {Flaveria pringlei}; contains Pfam profile PF02347: Glycine cleavage system P-protein	0.56472	1.4791	16.13085	0.0007042262	0.0003021552	8.686997	0.623368	0.509417	0.481231	0.54537	0.664213
At2g22330.1	cytochrome P450, putative similar to cytochrome P450 79B2 (SP:O81346) [Arabidopsis thaliana]	0.564454	1.47883	11.38184	0.006545617	0.002808462	5.325105	0.206443	0.51453	0.717553	0.934128	0.449617
At3g04720_36.85	hevein-like protein (HEL) identical to SP|P43082 Hevein-like protein precursor {Arabidopsis thaliana}; similar to SP|P09762 Wound-induced protein WIN2 precursor {Solanum tuberosum}; contains Pfam profile PF00187: Chitin recognition protein	0.56361	1.47796	11.39492	0.001143964	0.000490829	7.812656	0.497145	0.411652	0.546534	0.741848	0.620869
At2g29490_40	glutathione S-transferase, putative similar to glutathione S-transferase 103-1A [Arabidopsis thaliana] SWISS-PROT:P46421	0.562847	1.47718	11.97462	0.001622183	0.0006960138	7.254319	0.5646	0.767582	0.648281	0.374317	0.459458
At4g37800.1	xyloglucan:xyloglucosyl transferase, putative / xyloglucan endotransglycosylase, putative / endo-xyloglucan transferase, putative similar to N-terminal partial sequence of endo-xyloglucan transferase GI:2244732 from [Gossypium hirsutum]	0.562679	1.47701	12.00738	0.00480222	0.00206044	5.712587	0.44201	0.831014	0.773763	0.229741	0.536866
At2g46680_37.6	homeobox-leucine zipper protein 7 (HB-7) / HD-ZIP transcription factor 7 identical to homeobox-leucine zipper protein ATHB-7 (HD-ZIP protein ATHB-7) (SP:P46897) [Arabidopsis thaliana];	0.562147	1.47646	10.63129	0.01791012	0.007684514	4.204961	1.102745	0.644272	0.605911	0.07688	0.380925
At5g14660.2	peptide deformylase, chloroplast / polypeptide deformylase 1B (PDF1B) identical to SP|Q9FUZ2 Peptide deformylase, chloroplast precursor (EC 3.5.1.88) (PDF) (Polypeptide deformylase) {Arabidopsis thaliana}; supporting cDNA gi|11320965|gb|AF269165.1|AF269165	0.56038	1.47466	11.95943	0.003014346	0.001293335	6.315821	0.722565	0.690196	0.684634	0.242085	0.46242
At1g28370.1	ERF domain protein 11 (ERF11) identical to ERF domain protein 11 (AtERF11) GI:15207789 from [Arabidopsis thaliana]	0.56014	1.47441	10.35452	0.003509416	0.001505750	6.67517	0.71678	0.446794	0.456306	NA	0.620682
At1g62300.1	WRKY family transcription factor similar to putative DNA-binding protein GI:7268215 from [Arabidopsis thaliana]	0.558285	1.47252	10.55299	0.02099622	0.009008634	4.03796	-0.064959	0.595886	0.505042	0.983015	0.772441
At2g29360.1	tropinone reductase, putative / tropine dehydrogenase, putative similar to tropinone reductase SP:P50165 from [Datura stramonium]	0.557601	1.47182	12.66975	0.002475706	0.001062226	6.606944	0.665802	0.817516	0.486134	0.48399	0.334561
At5g39130.1	germin-like protein, putative identical to germin-like protein subfamily 1 member 16 (SP|Q9FIC8)	0.556591	1.47079	4562-10-01	0.00900039	0.003861706	4.955855	0.321146	0.441403	0.397106	1.071241	0.552057
At2g47930.1	hydroxyproline-rich glycoprotein family protein contains proline-rich extensin domains, INTERPRO:IPR002965	0.556253	1.47045	11.88289	0.01493098	0.006406284	4.391008	0.749744	0.627284	0.992987	0.112864	0.298387
At5g10430.1	arabinogalactan-protein (AGP4) identical to gi_3883126_gb_AAC77826	0.555895	1.47008	13.32530	0.001448454	0.0006214734	7.44285	0.43986	0.605255	0.639052	0.713261	0.382048
At4g00050.1	basic helix-loop-helix (bHLH) family protein contains Pfam profile: PF00010 helix-loop-helix DNA-binding domain	0.555	1.46917	11.12782	0.003097513	0.001329018	6.87467	0.600684	NA	0.391126	0.639011	0.589178
At2g21220.1	auxin-responsive protein, putative similar to auxin-induced protein TGSAUR22 (GI:10185820) [Tulipa gesneriana]	0.554252	1.46841	13.37498	0.003849072	0.001651482	5.988423	0.743705	0.440978	0.246831	0.786645	0.553102
At1g65445.1	transferase-related similar to N-hydroxycinnamoyl/benzoyltransferase (GI:6469032) [Ipomoea batatas];similar to hydroxycinnamoyl transferase (GI:27475616) [Nicotiana tabacum]	0.554192	1.46835	11.33699	0.02133724	0.009154951	4.020319	0.016718	0.912313	0.292343	0.649539	0.900046
At1g76080.1	thioredoxin family protein low similarity to thioredoxin (TRX) [Fasciola hepatica] GI:6687568; contains Pfam profile PF00085: Thioredoxin	0.553942	1.46809	14.69435	0.001609757	0.0006906822	7.273914	0.753459	0.527132	0.341396	0.565268	0.582454
At1g76110.1	high mobility group (HMG1/2) family protein / ARID/BRIGHT DNA-binding domain-containing protein low similarity to high mobility group protein [Plasmodium falciparum] GI:790198; contains Pfam profiles PF00505: HMG (high mobility group) box, PF01388: ARID/BRIGHT DNA binding domain	0.553858	1.46801	11.92396	0.002230205	0.0009568912	6.759111	0.692158	0.714909	0.451031	0.300238	0.610955
At1g27730.1	zinc finger (C2H2 type) family protein (ZAT10) / salt-tolerance zinc finger protein (STZ) identical to salt-tolerance zinc finger protein GB:CAA64820 GI:1565227 from [Arabidopsis thaliana]; contains Pfam domain, PF00096: Zinc finger, C2H2 type; identical to cDNA zinc finger protein STZ/ZAT10 (STZ/ZAT10) GI:9965730	0.553519	1.46766	10.97812	0.00421044	0.001806531	5.877503	0.760424	0.24185	0.588818	0.769551	0.406951
At2g47890.1	zinc finger (B-box type) family protein	0.55246	1.46658	11.42707	0.0009094397	0.0003902041	8.199929	0.584856	0.497182	0.57329	0.427544	0.679427
At4g24000.1	cellulose synthase family protein similar to cellulose synthase from Gossypium hirsutum [gi:1706956], cellulose synthase-5 from Zea mays [gi:9622882]	0.551809	1.46592	11.02725	0.002290358	0.0009827005	6.71654	0.497627	0.803658	0.320981	0.61546	0.521319
At1g29450.1	auxin-responsive protein, putative similar to auxin-induced protein 6B (SP:P33083) [Glycine max]	0.550551	1.46465	12.37793	0.002808674	0.001205089	6.413836	0.68525	0.646987	0.422167	0.275409	0.722943
At3g20362.1	hypothetical protein loosely supported by Brassica genome sequence alignments.	0.550208	1.4643	11.47358	0.00622257	0.002669855	5.384226	0.784586	0.579437	0.612939	0.669241	0.104839
At4g20030.1	RNA recognition motif (RRM)-containing protein low similarity to heterogeneous nuclear ribonucleoprotein G [Mus musculus] GI:5579009; contains InterPro entry IPR000504: RNA-binding region RNP-1 (RNA recognition motif) (RRM)	0.54922	1.46329	11.61609	0.006820145	0.00292625	5.277185	0.647807	0.824921	0.35427	0.187546	0.731555
At3g03270.2	universal stress protein (USP) family protein / early nodulin ENOD18 family protein contains Pfam profile PF00582: universal stress protein family; similar to early nodulin ENOD18 (GI:11602747) [Vicia faba]	0.547966	1.46202	13.43081	0.001256257	0.0005390093	7.66432	0.374974	0.64314	0.596907	0.469268	0.655541
At1g10140.1	expressed protein similar to EST gb|AA598098	0.546973	1.46102	11.63573	0.01202932	0.0051613	4.620129	0.97166	0.771391	0.254694	0.501364	0.235754
At1g01560.1	mitogen-activated protein kinase, putative / MAPK, putative (MPK11) similar to MAP kinase 5 GI:4239889 from [Zea mays]; mitogen-activated protein kinase (MAPK)(AtMPK11), PMID:12119167	0.546831	1.46087	11.24190	0.01435339	0.006158462	4306-04-01	0.941432	0.568082	0.505367	0.702977	0.016296
At5g57050.1	protein phosphatase 2C ABI2 / PP2C ABI2 / abscisic acid-insensitive 2 (ABI2) identical to SP|O04719 Protein phosphatase 2C ABI2 (EC 3.1.3.16) (PP2C) (Abscisic acid- insensitive 2) {Arabidopsis thaliana}	0.546445	1.46048	11.17017	0.001193816	0.0005122183	7.737534	0.570083	0.565823	0.714288	0.478764	0.403269
At3g53400.1	expressed protein	0.546326	1.46036	10.94957	0.001554251	0.0006668665	7.326706	0.455835	0.589703	0.352081	0.675543	0.658467
At1g47960.1	invertase/pectin methylesterase inhibitor family protein low similarity to SP|P83326 Pectinesterase inhibitor (Pectin methylesterase inhibitor) (PMEI) {Actinidia chinensis}; contains Pfam profile PF04043: Plant invertase/pectin methylesterase inhibitor	0.54596	1.45999	12.16827	0.005743023	0.002464101	5.479402	0.937801	0.346022	0.318913	0.618239	0.508824
At4g32940.1	vacuolar processing enzyme gamma / gamma-VPE nearly identical to SP|Q39119 Vacuolar processing enzyme, gamma-isozyme precursor (EC 3.4.22.-) (Gamma-VPE) {Arabidopsis thaliana}	0.545854	1.45988	14.72176	0.001618097	0.0006942605	7.261482	0.645286	0.55602	0.311448	0.545135	0.671382
At3g57510.1	endo-polygalacturonase (ADPG1) identical to endo-polygalacturonase [Arabidopsis thaliana] GI:2597824	0.544638	1.45865	11.08874	0.007838323	0.003363109	5.111867	0.108599	0.608335	0.508384	0.870599	0.627273
At4g09760.1	choline kinase, putative similar to GmCK2p choline kinase gi|1438881|gb|AAC49375	0.544256	1.45827	11.48606	0.00735001	0.003153594	5.187046	0.570921	0.948196	0.599826	0.371006	0.23133
At2g23010.2	serine carboxypeptidase S10 family protein similar to serine carboxypeptidase I precursor (SP:P37890) [Oryza sativa]	0.544098	1.45811	14.6287	0.001101751	0.0004727171	7.884905	0.556533	0.430655	0.454178	0.585616	0.693508
At4g38860.1	auxin-responsive protein, putative auxin-induced protein 10A, Glycine max., PIR2:JQ1099	0.543744	1.45775	13.12618	0.003096463	0.001328568	6.285233	0.687991	0.585851	0.719465	0.230459	0.494952
At5g57785.1	expressed protein	0.543692	1.4577	12.84988	0.006974636	0.002992536	5.249293	0.611439	0.844184	0.730237	0.271977	0.260625
At2g29450_40	glutathione S-transferase (103-1A) identical to Swiss-Prot:P46421 glutathione S-transferase 103-1A [Arabidopsis thaliana]	0.543215	1.45722	13.10235	0.002300847	0.000987201	6.707511	0.310066	0.714631	0.709169	0.502895	0.479313
At3g57450.1	expressed protein	0.542932	1.45693	13.17281	0.007522418	0.003227567	5.155305	0.633811	0.952615	0.530921	0.33466	0.262654
At2g34070.1	expressed protein	0.542542	1.45654	11.72211	0.01329294	0.005703466	4.505340	0.892438	0.145138	0.86623	0.329534	0.479371
At2g33990.1	calmodulin-binding family protein similar to SF16 protein [Helianthus annuus] GI:560150; contains Pfam profile PF00612: IQ calmodulin-binding motif	0.542396	1.45639	10.78232	0.004786997	0.002053908	5.717318	0.556924	0.275849	0.431648	0.904417	0.54314
At4g34760.1	auxin-responsive family protein auxin-induced protein X15, Glycine max, PIR2:JQ1097	0.542241	1.45623	12.33365	0.002123842	0.0009112553	6.841375	0.673532	0.667853	0.599892	0.284667	0.485263
At4g21930.1	expressed protein contains Pfam profile PF04520: Protein of unknown function, DUF584	0.541835	1.45582	11.26403	0.001721749	0.0007387334	7.168957	0.432441	0.692109	0.379201	0.516831	0.688591
At4g35090.1	catalase 2 identical to catalase 2 SP:P25819, GI:17865693 from [Arabidopsis thaliana]	0.541033	1.45501	14.13519	0.002509223	0.001076607	6.583662	0.650808	0.696562	0.644917	0.42567	0.287209
At4g16980.1	arabinogalactan-protein family similar to arabinogalactan protein [Arabidopsis thaliana] gi|10880495|gb|AAG24277; contains proline-rich extensin domains, INTERPRO:IPR002965	0.540794	1.45477	13.54617	0.004209168	0.001805985	5.878301	0.53297	0.583462	0.882865	0.312251	0.392422
At4g31730.1	expressed protein	0.540698	1.45468	10.80613	0.01153725	0.004950172	4.66814	0.189755	0.468254	0.443178	1.043547	0.558755
At1g14780.1	expressed protein	0.540102	1.45408	10.95520	0.01243597	0.005335777	4.580168	0.767204	0.152938	0.414166	0.959186	0.407016
At3g24300_40	ammonium transporter 1, member 3 (AMT1.3) nearly identical to SP|Q9SQH9|AT13_ARATH Ammonium transporter 1, member 3 (AtAMT1;3) {Arabidopsis thaliana}	0.539797	1.45377	13.55840	0.001892096	0.0008118222	7.007289	0.548861	0.307449	0.686887	0.659809	0.49598
At1g45190.1	expressed protein Since this genomic sequence region is unfinished, the annotated gene may be missing a stop codon or start codon	0.53963	1.4536	11.49121	0.01279728	0.005490799	4.838065	0.829636	0.268821	0.37958	0.680482	NA
At5g08790.1	no apical meristem (NAM) family protein contains Pfam PF02365: No apical meristem (NAM) domain;	0.539554	1.45352	11.00118	0.01309055	0.00561663	5.23922	0.469493	NA	NA	0.712762	0.436408
At5g34881.1	expressed protein	0.539507	1.45348	11.92822	0.004187502	0.001796689	5.886599	0.405326	0.414654	0.907688	0.396964	0.572905
At4g22570.1	adenine phosphoribosyltransferase, putative strong similarity to Adenine phosphoribosyltransferase [Hordeum vulgare subsp. vulgare] GI:9711921; contains Pfam profile PF00156: Phosphoribosyl transferase domain	0.539127	1.45309	14.47093	0.001136020	0.0004874205	7.829213	0.401375	0.595126	0.525887	0.680337	0.492911
At1g72260.1	thionin (THI2.1) identical to thionin [Arabidopsis thaliana] gi|1181531|gb|AAC41678	0.538441	1.4524	16.13949	0.001699117	0.0007290228	7.18854	0.346731	0.506469	0.673818	0.680273	0.484913
At5g17460.1	expressed protein	0.538441	1.4524	11.17916	0.01460968	0.006268425	4.411643	0.312187	0.648106	0.260519	0.39511	1.076281
At1g59670_40	glutathione S-transferase, putative similar to glutathione S-transferase GB:AAF29773 GI:6856103 from [Gossypium hirsutum]	0.536494	1.45044	10.09010	0.01404597	0.006026562	5.138372	NA	0.493745	0.712988	0.402747	NA
At5g13650.2	elongation factor family protein contains Pfam profiles: PF00009 elongation factor Tu GTP binding domain,PF00679 elongation factor G C-terminus, PF03144 elongation factor Tu domain 2	0.535806	1.44975	13.81257	0.002036914	0.0008739581	6.910794	0.415252	0.67951	0.676753	0.569062	0.338455
At2g23010.1	serine carboxypeptidase S10 family protein similar to serine carboxypeptidase I precursor (SP:P37890) [Oryza sativa]	0.534178	1.44812	14.97237	0.001365823	0.0005860198	7.526196	0.612598	0.676952	0.372886	0.534572	0.473884
At2g30550.2	lipase class 3 family protein similar to DEFECTIVE IN ANTHER DEHISCENCE1 [Arabidopsis thaliana] GI:16215706; contains Pfam profile PF01764: Lipase	0.533778	1.44772	11.94607	0.001488267	0.0006385556	3962-07-01	0.472855	0.738591	0.508134	0.404996	0.544315
At4g30410.1	expressed protein similar to cDNA bHLH transcription factor (bHLH eta gene) gi:32563007	0.533572	1.44751	11.37342	0.004683872	0.002009661	5.746227	0.631059	0.858972	0.4584	0.454548	0.264882
At1g21270.1	wall-associated kinase 2 (WAK2) identical to wall-associated kinase 2 [Arabidopsis thaliana] GI:4826399; induced by salicylic acid or INA (PMID:10380805)	0.532204	1.44614	13.38227	0.01058846	0.004543082	4.771174	1.00014	0.646872	0.299504	0.405778	0.308727
At5g34885.1	expressed protein	0.53173	1.44566	12.01910	0.006963704	0.002987846	5.254191	0.261957	0.676079	0.798223	0.2495	0.672893
At1g09530.1	phytochrome interacting factor 3 (PIF3) identical to phytochrome interacting factor 3 (PIF3) GI:3929585 from [Arabidopsis thaliana]	0.531135	1.44507	11.04943	0.01823156	0.00782243	4.185915	0.707302	0.654633	-0.007458	0.908947	0.392251
At1g31180.1	3-isopropylmalate dehydrogenase, chloroplast, putative strong similarity to SP|P29102 3-isopropylmalate dehydrogenase, chloroplast precursor {Brassica napus}; EST gb|F14478 comes from this gene	0.531082	1.44501	13.22022	0.01138877	0.004886465	4.683033	0.524688	0.433783	0.194708	1.024453	0.477779
At3g21770.1	peroxidase 30 (PER30) (P30) (PRXR9) identical to SP|Q9LSY7 Peroxidase 30 precursor (EC 1.11.1.7) (Atperox P30) (PRXR9) (ATP7a) {Arabidopsis thaliana}	0.530856	1.44479	11.38403	0.001457553	0.0006253775	7.427755	0.498493	0.708704	0.459706	0.589845	0.397533
At1g35190.1	oxidoreductase, 2OG-Fe(II) oxygenase family protein low similarity to hyoscyamine 6-dioxygenase hydroxylase from Hyoscyamus niger [GB:P24397][SP|P24397], Atropa belladona [gi:4996123]; contains Pfam domain PF03171, 2OG-Fe(II) oxygenase superfamily	0.530844	1.44477	12.13180	0.002775259	0.001190752	6.430821	0.832863	0.518679	0.362711	0.478764	0.461201
At5g01930.1	(1-4)-beta-mannan endohydrolase, putative similar to (1-4)-beta-mannan endohydrolase [Coffea arabica] GI:10178872; contains Pfam profile PF00150: Cellulase (glycosyl hydrolase family 5)	0.530612	1.44454	11.28843	0.007035226	0.003018533	5.238366	0.50181	0.289114	0.491888	0.405335	0.964911
At2g06906.1	hypothetical protein	0.530481	1.44441	12.09650	0.002449149	0.001050831	7.282616	0.538454	0.570706	NA	0.520976	0.491786
At1g29050.1	expressed protein similar to hypothetical protein GB:AAB67625 GI:2342727 from [Arabidopsis thaliana]	0.529551	1.44348	13.76495	0.002112471	0.0009063764	6.84918	0.682051	0.606496	0.280593	0.5741	0.504518
At1g76590.1	zinc-binding family protein similar to zinc-binding protein [Pisum sativum] GI:16117799; contains Pfam profile PF04640 : Protein of unknown function, DUF597	0.529452	1.44338	12.14445	0.003439331	0.001475679	6.142184	0.532852	0.73037	0.53978	0.211998	0.63226
At2g13820.2	protease inhibitor/seed storage/lipid transfer protein (LTP) family protein contains Pfam protease inhibitor/seed storage/LTP family domain PF00234	0.528221	1.44215	11.69683	0.02092000	0.00897593	4.04174	0.046948	1.033109	0.704427	0.432279	0.424342
At4g03110.2	RNA-binding protein, putative similar to Etr-1 [Danio rerio] GI:7670536, BRUNO-like 6 RNA-binding protein [Homo sapiens] GI:15341327, CUG-BP and ETR-3 like factor 3 [Homo sapiens] GI:12746392; contains InterPro entry IPR000504: RNA-binding region RNP-1 (RNA recognition motif) (RRM)	0.5279	1.44183	10.77177	0.01877207	0.00805434	4.156802	0.686717	0.715169	0.662131	0.678802	-0.103319
At5g24030.1	C4-dicarboxylate transporter/malic acid transport family protein weak similarity to SP|P25396 Tellurite resistance protein tehA. {Escherichia coli}; contains Pfam profile PF03595: C4-dicarboxylate transporter/malic acid transport protein	0.527717	1.44165	10.24675	0.005407302	0.002320056	6.013789	NA	0.402547	0.59411	0.712761	0.40145
At3g57010.1	strictosidine synthase family protein similar to strictosidine synthase [Rauvolfia serpentina][SP|P15324]	0.527511	1.44144	11.23871	0.00386035	0.001656321	5.982471	0.469141	0.363302	0.645258	0.820636	0.339219
At1g76930.2	proline-rich extensin-like family protein contains extensin-like region, Pfam:PF04554	0.527012	1.44094	13.09365	0.001230566	0.0005279863	7.696219	0.583463	0.510166	0.354138	0.590713	0.596582
At2g29150.1	tropinone reductase, putative / tropine dehydrogenase, putative similar to tropinone reductase SP:P50165 from [Datura stramonium]	0.527004	1.44093	11.88972	0.02108654	0.009047388	4.580992	NA	0.504323	0.752886	0.323803	NA
At3g48180.1	expressed protein	0.52683	1.44076	11.76236	0.004925597	0.002113376	5.678393	0.757958	0.549513	0.244414	0.72113	0.361137
At1g14345.1	expressed protein contains one transmembrane domain	0.526216	1.44015	13.04019	0.001092902	0.0004689205	7.897738	0.649491	0.559203	0.402274	0.51726	0.502851
At5g49360.1	glycosyl hydrolase family 3 protein	0.52601	1.43994	12.91506	0.02139396	0.009179287	4.017358	0.837212	0.984411	0.393013	0.287762	0.127651
At1g47510.1	endonuclease/exonuclease/phosphatase family protein similar to SP|P32019 Type II inositol-1,4,5-trisphosphate 5-phosphatase precursor (EC 3.1.3.56) {Homo sapiens}; contains Pfam profile PF03372: Endonuclease/Exonuclease/phosphatase family	0.525931	1.43986	10.46866	0.004710801	0.002021216	5.739228	0.36712	0.425819	0.348566	0.624452	0.863699
At1g55330.1	arabinogalactan-protein (AGP21)	0.525815	1.43975	16.71328	0.001683060	0.0007221334	7.205038	0.576538	0.583055	0.662375	0.321954	0.485154
At3g25180.2	cytochrome P450 family protein similar to cytochrome P450 monooxygenase GB:AAC49188 [Pisum sativum]; contains Pfam profile: PF00067 cytochrome P450	0.525731	1.43966	11.05758	0.0084053	0.003606376	5.035632	0.633085	0.826427	0.419167	0.631675	0.118301
At5g34905.1	expressed protein	0.524154	1.43809	11.78978	0.009738768	0.004178514	4.869884	0.336252	0.405201	0.848165	0.229824	0.801327
At2g28870.1	expressed protein	0.523847	1.43778	10.99922	0.00915838	0.003929493	4.93658	0.084896	0.799171	0.687154	0.454047	0.593968
At1g07610_20	metallothionein-like protein 1C (MT-1C) identical to Metallothionein-like protein 1C (MT-1C). (SP:Q38804) (Arabidopsis thaliana)	0.523794	1.43773	16.59916	0.003006573	0.001290000	6.319036	0.753789	0.682193	0.409069	0.407896	0.366023
At5g12010.1	expressed protein	0.523296	1.43724	10.75897	0.02171333	0.009316317	4.221099	0.22751	0.646839	0.320249	0.898587	NA
At5g50160.1	ferric reductase-like transmembrane component family protein contains Pfam profile PF01794: Ferric reductase like transmembrane component	0.522524	1.43647	10.65602	0.004577027	0.001963819	5.773945	0.181586	0.56292	0.479384	0.653156	0.735576
At5g13470.1	expressed protein	0.5212	1.43515	13.89090	0.008003941	0.00343417	5.08764	0.370862	0.522834	0.733645	0.809147	0.169513
At3g61950.2	basic helix-loop-helix (bHLH) family protein contains Pfam profile: PF00010 helix-loop-helix DNA-binding domain	0.520941	1.43489	11.96148	0.001777567	0.0007626825	7.113688	0.675848	0.546467	0.521451	0.549139	0.3118
At4g37310.1	cytochrome P450, putative	0.520096	1.43405	10.85685	0.006806272	0.002920298	5.279847	0.902282	0.345489	0.323031	0.398107	0.63157
At5g12860_40	oxoglutarate/malate translocator, putative similar to 2-oxoglutarate/malate translocator precursor, spinach, SWISSPROT:Q41364	0.519762	1.43372	13.03920	0.00559343	0.002399916	5.510645	0.707963	0.137636	0.64964	0.622745	0.480827
At2g37060.1	CCAAT-box binding transcription factor, putative similar to CAAT-box DNA binding protein subunit B (NF-YB) (SP:P25209) (GI:22380) [Zea mays]; contains Pfam PF00808 : Histone-like transcription factor (CBF/NF-Y) and archaeal histone	0.519749	1.43371	10.99082	0.008478532	0.003637798	5.024067	0.822603	0.502866	0.363063	0.73592	0.174293
At3g11280.2	myb family transcription factor contains Pfam profile: PF00249 Myb-like DNA-binding domain	0.519675	1.43363	11.87409	0.002018471	0.0008660449	6.922435	0.486732	0.527858	0.561983	0.31469	0.70711
At2g15050.1	lipid transfer protein, putative similar to SP|Q42641 nonspecific lipid-transfer protein A precursor (LTP A) (Wax-associated protein 9A) {Brassica oleracea}; contains Pfam Protease inhibitor/seed storage/LTP family domain PF00234	0.518306	1.43227	13.35608	0.002946324	0.001264149	6.344406	0.634375	0.482787	0.230017	0.58916	0.655193
At5g64120.1	peroxidase, putative identical to peroxidase [Arabidopsis thaliana] gi|1483222|emb|CAA67551	0.517856	1.43183	10.83597	0.006973207	0.002991923	5.251932	0.551207	0.823891	0.138067	0.580697	0.49542
At5g18600.1	glutaredoxin family protein contains glutaredoxin domain, INTERPRO:IPR002109	0.517843	1.43181	13.36112	0.002088547	0.0008961116	6.870017	0.663873	0.605153	0.387959	0.342089	0.590141
At1g16320.1	expressed protein ESTs gb|T76348, gb|N65615 and gb|Z18119 come from this gene	0.517495	1.43147	12.00652	0.005573746	0.002391471	5.518311	0.891951	0.317867	0.367673	0.546991	0.462995
At3g31950.1	hypothetical protein	0.517485	1.43146	11.64092	0.01606749	0.006893915	4.315113	0.15663	0.610824	0.28845	1.005596	0.525926
At1g07610_5	metallothionein-like protein 1C (MT-1C) identical to Metallothionein-like protein 1C (MT-1C). (SP:Q38804) (Arabidopsis thaliana)	0.517123	1.4311	16.17865	0.002880135	0.001235750	6.37673	0.620868	0.749529	0.486483	0.41593	0.312806
At5g56350.1	pyruvate kinase, putative similar to pyruvate kinase, cytosolic isozyme [Nicotiana tabacum] SWISS-PROT:Q42954	0.516839	1.43082	12.29961	0.003646332	0.001564495	6.063215	0.398465	0.452217	0.751953	0.303104	0.678456
At5g49740_40	ferric reductase-like transmembrane component family protein similar to ferric-chelate reductase (FRO1) [Pisum sativum] GI:15341529; contains Pfam profile PF01794: Ferric reductase like transmembrane componenent	0.51683	1.43081	12.31989	0.003679877	0.001578887	6.050336	0.475274	0.725588	0.347258	0.708321	0.327708
At1g02880.1	thiamin pyrophosphokinase, putative similar to thiamin pyrophosphokinase [Mus musculus] gi|6468206|dbj|BAA87040	0.516426	1.43041	10.43773	0.01233441	0.0052922	4.591331	0.98845	0.534814	0.293985	0.221178	0.543702
At4g19100.1	expressed protein	0.515643	1.42963	12.29404	0.001472547	0.000631811	7.410536	0.336639	0.575601	0.613029	0.487746	0.5652
At4g34260.1	expressed protein	0.515085	1.42908	11.51842	0.001764695	0.00075716	7.124725	0.728736	0.479097	0.513562	0.452371	0.401661
At3g11580.1	DNA-binding protein, putative similar to DNA-binding proteins from [Arabidopsis thaliana] RAV1 GI:3868857 and RAV2 GI:3868859, AP2 domain containing protein RAP2.8 [Arabidopsis thaliana] GI:2281641; contains Pfam profile PF02362: B3 DNA binding domain	0.514863	1.42886	11.88460	0.002100348	0.0009011748	6.860751	0.299706	0.625152	0.610252	0.598133	0.441071
At4g16370.1	oligopeptide transporter OPT family protein similar to oligopeptide transporter Opt1p [Candida albicans] GI:2367386; contains Pfam profile PF03169: OPT oligopeptide transporter protein	0.514824	1.42882	11.85408	0.003582601	0.00153715	6.087897	0.495952	0.818196	0.530665	0.326359	0.402947
At1g56140.1	leucine-rich repeat family protein / protein kinase family protein contains Pfam domains PF00560: Leucine Rich Repeat and PF00069: Protein kinase domain	0.514815	1.42881	11.28785	0.002692389	0.001155196	6.48201	0.756532	0.334561	0.44398	0.593609	0.445394
At3g15760.1	expressed protein	0.514576	1.42857	11.06488	0.0054831	0.002352578	5.990753	NA	0.592127	0.392866	0.396229	0.677084
At1g13810.1	expressed protein ; expression supported by MPSS	0.514084	1.42809	11.07810	0.003398111	0.001457993	6.161457	0.514452	0.347541	0.689461	0.702555	0.316409
At1g25400.1	expressed protein similar to unknown protein GI:6714347 from [Arabidopsis thaliana]	0.513349	1.42736	12.31624	0.009587546	0.004113631	4.886263	0.963619	0.383495	0.282372	0.566285	0.370975
At2g23670.1	expressed protein	0.512868	1.42688	13.37499	0.002476732	0.001062666	6058-06-01	0.478605	0.391869	0.602885	0.732202	0.358778
At1g57750.1	cytochrome P450, putative similar to cytochrome P450 GI:4688670 from [Catharanthus roseus]	0.512789	1.42681	14.80940	0.001697363	0.0007282703	7.192428	0.577338	0.521481	0.321388	0.643095	0.500643
At5g08410.1	ferredoxin-thioredoxin reductase, putative similar to ferredoxin-thioredoxin reductase, variable chain (FTR-V, Ferredoxin- thioredoxin reductase subunit A, FTR-A) [Zea mays] SWISS-PROT:P80680	0.511877	1.4259	12.11740	0.007251105	0.003111158	5.203651	0.361541	0.829578	0.645523	0.195663	0.52708
At5g65010_40	asparagine synthetase 2 (ASN2) identical to asparagine synthetase (ASN2) [Arabidopsis thaliana] GI:3859536	0.5114	1.42543	12.69403	0.001337883	0.0005740319	7.565257	0.504383	0.662874	0.521759	0.399412	0.468573
At1g12250.1	thylakoid lumenal protein-related weak similarity to SP|O22160 Thylakoid lumenal 15 kDa protein, chloroplast precursor (p15) {Arabidopsis thaliana}; contains Pfam profile PF00805: Pentapeptide repeats (8 copies)	0.51135	1.42538	12.58932	0.004126405	0.001770475	5.904999	0.639727	0.545026	0.176852	0.668989	0.526153
At5g18980.1	expressed protein	0.510287	1.42433	10.89981	0.002870907	0.001231791	6.382518	0.730523	0.54905	0.539391	0.461042	0.271429
At5g49480.1	sodium-inducible calcium-binding protein (ACP1) / sodium-responsive calcium-binding protein (ACP1) identical to NaCl-inducible Ca2+-binding protein GI:2352828 from [Arabidopsis thaliana]	0.509848	1.4239	12.09981	0.007651322	0.003282875	5.136639	0.313216	0.377157	0.719646	0.303896	0.835321
At2g03980.1	GDSL-motif lipase/hydrolase family protein similar to Anther-specific proline-rich protein APG from Brassica napus (SP|P40603 ), Arabidopsis thaliana (GI:22599); contains Pfam profile PF00657: Lipase/Acylhydrolase with GDSL-like motif	0.509759	1.42381	11.75254	0.008748479	0.003753621	4.990554	0.539414	0.662722	0.21333	0.289842	0.843484
At5g18010.1	auxin-responsive protein, putative similar to auxin-inducible SAUR (Small Auxin Up RNAs) (GI:3043536) [Raphanus sativus]	0.509695	1.42375	14.01119	0.001341686	0.0005756635	7.559685	0.615123	0.432823	0.555063	0.558501	0.386964
At3g52480.1	expressed protein	0.508651	1.42272	10.95342	0.004082151	0.001751487	5.917819	0.44004	0.549533	0.231802	0.559144	0.762737
At3g15770.1	expressed protein This may be a pseudogene. A stop codon is found directly after the presumed correct start codon. The longest ORF is provided here.	0.507845	1.42192	11.69156	0.002363980	0.001014289	6.67267	0.397188	0.314247	0.66895	0.594164	0.564676
At5g17280.1	expressed protein similar to unknown protein (pir||T41692)	0.507663	1.42175	12.76267	0.002504547	0.001074601	6.590621	0.557185	0.380627	0.685624	0.322003	0.592879
At1g01770.1	expressed protein	0.507601	1.42168	11.31479	0.0107192	0.004599178	4.752975	0.911042	0.492368	0.126589	0.53967	0.468338
At4g39756.1	kelch repeat-containing F-box family protein contains F-box domain Pfam:PF00646 and Kelch motif Pfam:PF01344	0.507332	1.42142	11.70209	0.004639927	0.001990806	6.248895	0.471341	0.392721	0.500585	0.664679	NA
At2g32160.1	expressed protein	0.507134	1.42122	10.71785	0.001433107	0.0006148886	7.459774	0.43491	0.532372	0.379362	0.62698	0.562048
At2g28305.1	expressed protein contains Pfam profile PF03641: decarboxylase family protein	0.507097	1.42119	11.24236	0.005882025	0.002523741	5.451033	0.445713	0.796643	0.681842	0.332545	0.278743
At1g76560.1	CP12 domain-containing protein contains Pfam domain PF02672: CP12 domain	0.506828	1.42092	11.23392	0.001676251	0.0007192121	7.21258	0.600577	0.41985	0.428138	0.659121	0.426454
At1g76180.1	dehydrin (ERD14) identical to SP|P42763 Dehydrin ERD14 {Arabidopsis thaliana}	0.506309	1.42041	16.12513	0.002401999	0.001030601	6.653199	0.56245	0.692358	0.342519	0.563659	0.370557
At3g44115.1	hypothetical protein	0.505996	1.4201	12.28081	0.003796255	0.001628820	6.007957	0.272439	0.411717	0.744321	0.634753	0.466749
At1g08920.1	sugar transporter, putative similar to ERD6 protein {Arabidopsis thaliana} GI:3123712, sugar-porter family proteins 1 and 2 [Arabidopsis thaliana] GI:14585699, GI:14585701; contains Pfam profile PF00083: major facilitator superfamily protein	0.505933	1.42004	11.47945	0.002634490	0.001130354	6.519695	0.57521	0.715626	0.295143	0.473241	0.470446
At5g51890.1	peroxidase-related similar to peroxidase [Spinacia oleracea] gi|2956707|emb|CAA76376	0.505792	1.4199	11.85272	0.01683614	0.00722371	4.265769	0.754357	0.449942	0.697166	0.661246	-0.033751
At2g41090_40	calmodulin-like calcium-binding protein, 22 kDa (CaBP-22) identical to SP|P30187 22 kDa calmodulin-like calcium-binding protein (CABP-22) [Arabidopsis thaliana]	0.505411	1.41953	14.3645	0.01161516	0.004983598	4.659179	0.643312	0.73684	0.494176	0.633263	0.019464
At1g73480.1	hydrolase, alpha/beta fold family protein low similarity to monoglyceride lipase from [Homo sapiens] GI:14594904, [Mus musculus] GI:2632162; contains Pfam profile PF00561: hydrolase, alpha/beta fold family	0.50538	1.4195	11.27970	0.009446819	0.004053250	4.901933	0.377147	0.573634	0.268988	0.935349	0.371783
At1g02610.1	zinc finger (C3HC4-type RING finger) family protein contains Pfam profile: PF00097 zinc finger, C3HC4 type (RING finger)	0.505185	1.41931	11.06659	0.001834534	0.0007871247	7.061101	0.686323	0.453676	0.403428	0.409951	0.572548
At3g61890_49.35	homeobox-leucine zipper protein 12 (HB-12) / HD-ZIP transcription factor 12 identical to homeobox-leucine zipper protein ATHB-12 (GI:6899887) [Arabidopsis thaliana]	0.504856	1.41898	11.44075	0.003193641	0.001370263	6.243328	0.314505	0.732503	0.433092	0.416267	0.627911
At1g06800.2	lipase class 3 family protein similar to DEFECTIVE IN ANTHER DEHISCENCE1 [Arabidopsis thaliana] GI:16215706; contains Pfam profile PF01764: Lipase	0.504456	1.41859	10.33439	0.005576587	0.002392689	5.961088	0.357025	0.432037	0.569465	NA	0.659295
At3g03990.1	esterase/lipase/thioesterase family protein low similarity to 3-oxoadipate enol-lactone hydrolase [Pseudomonas sp. B13] GI:17736948, esterase V [Pseudomonas sp.] GI:402521; contains Interpro entry IPR000379	0.504431	1.41856	11.77321	0.01632878	0.007006026	4.298033	0.714496	0.725471	0.764131	0.102528	0.215529
At2g02490.1	hydroxyproline-rich glycoprotein family protein related to LENOD2 [Lupinus luteus] gi|296830|emb|CAA39050; and genefinder	0.503956	1.4181	9.821132	0.01510981	0.006483013	5.041447	0.598389	0.353915	0.559563	NA	NA
At4g30270.1	MERI-5 protein (MERI-5) (MERI5B) / endo-xyloglucan transferase / xyloglucan endo-1,4-beta-D-glucanase (SEN4) identical to endo-xyloglucan transferase gi:944810, SP|P24806 MERI-5 protein precursor (Endo-xyloglucan transferase) (Xyloglucan endo-1,4-beta-D-glucanase) {Arabidopsis thaliana}	0.503841	1.41798	15.00114	0.003976979	0.001706362	5.948147	0.668068	0.743351	0.413456	0.343432	0.350898
At2g46100.1	expressed protein	0.503445	1.41759	12.11244	0.003416722	0.001465978	6.15181	0.310914	0.604787	0.655326	0.631661	0.31454
At3g16250.1	ferredoxin-related contains Pfam profile: PF00111 2Fe-2S iron-sulfur cluster binding domains	0.503045	1.4172	13.41700	0.001283970	0.0005508998	7.622309	0.38246	0.59972	0.540395	0.538443	0.454205
At1g73270.1	serine carboxypeptidase S10 family protein similar to serine carboxypeptidase I precursor (SP:P07519) [Hordeum vulgare], glucose acyltransferase GB:AAD01263 [Solanum berthaultii]; contains Pfam profile: PF00450 Serine carboxypeptidase;	0.502596	1.41676	14.31345	0.004209168	0.001805985	5.878535	0.764169	0.61219	0.262325	0.449044	0.425252
At2g15580.1	zinc finger (C3HC4-type RING finger) family protein contains Pfam profile: PF00097 zinc finger, C3HC4 type (RING finger)	0.502378	1.41655	13.60353	0.001590856	0.0006825722	7.291227	0.35555	0.580667	0.480737	0.468838	0.626096
At1g77122.1	expressed protein	0.50199	1.41617	11.25223	0.001333522	0.0005721606	7.57104	0.518969	0.36146	0.556206	0.587485	0.485828
At1g69523.1	UbiE/COQ5 methyltransferase family protein low similarity to SP|Q05197 Phosphatidylethanolamine N-methyltransferase (EC 2.1.1.17) [Rhodopseudomonas sphaeroides] {Rhodobacter sphaeroides}; contains Pfam profile PF01209: methlytransferase, UbiE/COQ5 family	0.500984	1.41518	12.11914	0.009142963	0.003922878	4.938257	0.445865	0.460591	0.227645	0.929147	0.441671
At2g37180.1	plasma membrane intrinsic protein 2C (PIP2C) / aquaporin PIP2.3 (PIP2.3) / water-stress induced tonoplast intrinsic protein (RD28) identical to plasma membrane intrinsic protein 2C SP:P30302 from [Arabidopsis thaliana]	0.500818	1.41502	14.54654	0.001777567	0.0007626825	7.113555	0.445029	0.696209	0.512783	0.421206	0.428862
Down-regulated
AtGID	Name	Log-ratio	Abs ratio (abs ratio =2^log ratio)	Log-signal	P-value	Q-value	T-value	Repl. 1	Repl. 2	Repl. 3	Repl. 4	Repl. 5
At4g03230.1	S-locus lectin protein kinase family protein contains Pfam domins, PF00069: Protein kinase domain, PF00954: S-locus glycoprotein family and PF01453: Lectin (probable mannose binding)	-0.500112	1.41432	10.53485	0.009497046	0.004074801	-5.241233	-0.605945	-0.398541	-0.288183	-0.707777	NA
At3g13310.1	DNAJ heat shock N-terminal domain-containing protein similar to J11 protein [Arabidopsis thaliana] GI:9843641; contains Pfam profile: PF00226 DnaJ domain	-0.501652	1.41583	12.37193	0.004538123	0.001947127	-5.785485	-0.515595	-0.616086	-0.484245	-0.185779	-0.706554
At1g19570.1	dehydroascorbate reductase, putative similar to GB:BAA90672 from (Oryza sativa)	-0.502429	1.4166	17.10666	0.0009290003	0.0003985967	-8.154856	-0.482848	-0.523511	-0.561973	-0.484435	-0.459377
At1g06640_40.6	2-oxoglutarate-dependent dioxygenase, putative similar to 2A6 (GI:599622) and tomato ethylene synthesis regulatory protein E8 (SP|P10967); contains Pfam profile: PF00671 Iron/Ascorbate oxidoreductase family	-0.502498	1.41666	11.74614	0.002971461	0.001274935	-6.333873	-0.314011	-0.391193	-0.465843	-0.68734	-0.654105
At1g63320.1	pentatricopeptide (PPR) repeat-containing protein contains Pfam profile PF01535: PPR repeat	-0.502546	1.41671	12.97284	0.002564142	0.001100170	-6.554168	-0.540983	-0.702591	-0.485911	-0.283347	-0.499899
At1g67400_40	phagocytosis and cell motility protein ELMO1-related contains weak similarity to ELMO1 [Mus musculus] gi|16118551|gb|AAL14464	-0.502862	1.41702	11.04233	0.004993742	0.002142614	-5.663617	-0.183297	-0.540342	-0.584104	-0.744077	-0.46249
At1g18360.1	hydrolase, alpha/beta fold family protein similar to monoglyceride lipase from [Homo sapiens] GI:14594904, [Mus musculus] GI:2632162,[Rattus norvegicus] GI:19697886; contains Pfam profile PF00561: hydrolase, alpha/beta fold family	-0.502916	1.41707	13.00883	0.005467524	0.002345895	-5.543241	-0.66694	-0.618884	-0.671884	-0.194289	-0.362583
At5g38040.1	UDP-glucoronosyl/UDP-glucosyl transferase family protein contains Pfam profile: PF00201 UDP-glucoronosyl and UDP-glucosyl transferase	-0.5038	1.41794	11.18428	0.02171987	0.009319125	-4.002521	-0.334299	-0.428409	-0.78818	-0.915373	-0.052737
At3g45870.1	integral membrane family protein / nodulin MtN21-related simlar to MtN21 GI:2598575 (root nodule development) Medicago truncatula, EMBL:MTY15293	-0.505078	1.4192	11.76520	0.002626605	0.001126971	-6.523985	-0.359484	-0.571443	-0.337059	-0.557975	-0.699429
At4g13345.2	TMS membrane family protein / tumour differentially expressed (TDE) family protein contains Pfam domain, PF03348: TMS membrane protein/tumour differentially expressed protein (TDE)	-0.50509	1.41921	10.55697	0.01899943	0.008151894	-4.142149	-0.822611	-0.090246	-0.292194	-0.456687	-0.863712
At1g17780.2	expressed protein	-0.505305	1.41942	10.78658	0.004752106	0.002038938	-5.727145	-0.662319	-0.26285	-0.764176	-0.402778	-0.434404
At4g13345.1	TMS membrane family protein / tumour differentially expressed (TDE) family protein contains Pfam domain, PF03348: TMS membrane protein/tumour differentially expressed protein (TDE)	-0.505711	1.41982	10.76313	0.002610552	0.001120083	-6.532707	-0.447011	-0.709268	-0.307649	-0.465839	-0.598787
At3g20530.1	protein kinase family protein contains protein kinase domain, Pfam:PF00069	-0.505863	1.41997	11.19701	0.002471037	0.001060223	-6.609504	-0.633946	-0.607624	-0.374761	-0.598173	-0.314813
At4g07410.1	transducin family protein / WD-40 repeat family protein contains 7 WD-40 repeats (PF00400) (2 weak); similar to Vegetatible incompatibility protein HET-E-1 (SP:Q00808) {Podospora anserina}	-0.505967	1.42007	12.19951	0.001716778	0.0007366004	-7.17492	-0.599548	-0.46535	-0.438093	-0.652121	-0.374723
At4g37750.1	ovule development protein aintegumenta (ANT) identical to ovule development protein aintegumenta (ANT) (GI:1244708) ) [Arabidopsis thaliana]	-0.506144	1.42025	11.38585	0.001839515	0.000789262	-7.054688	-0.355489	-0.559074	-0.644815	-0.399038	-0.572304
At2g26410.1	calmodulin-binding family protein similar to SF16 protein [Helianthus annuus] GI:560150; contains Pfam profile PF00612: IQ calmodulin-binding motif	-0.506494	1.42059	10.81009	0.002801695	0.001202095	-6.416852	-0.321697	-0.581273	-0.658813	-0.343882	-0.626806
At1g76680_38.25	12-oxophytodienoate reductase (OPR1)	-0.506548	1.42065	6469-10-01	0.003102973	0.001331361	-6.278815	-0.532308	-0.583009	-0.537202	-0.217951	-0.662267
At4g25590.1	actin-depolymerizing factor, putative strong similarity to pollen specific actin-depolymerizing factor 2 [Nicotiana tabacum] GI:22857914; contains Pfam profile PF00241: Cofilin/tropomyosin-type actin-binding protein	-0.506602	1.4207	11.66267	0.0036654	0.001572676	-6.057923	-0.508273	-0.799544	-0.441106	-0.297148	-0.486937
At5g25580.1	expressed protein	-0.506814	1.42091	10.75901	0.002954339	0.001267588	-6.340565	-0.634061	-0.604444	-0.64081	-0.294675	-0.360081
At3g09530.1	exocyst subunit EXO70 family protein contains Pfam domain PF03081: Exo70 exocyst complex subunit;	-0.507014	1.42111	11.05114	0.02107892	0.009044118	-4.033948	0.002516	-0.930261	-0.45964	-0.43902	-0.708666
At3g15020.1	malate dehydrogenase [NAD], mitochondrial, putative similar to mitochondrial NAD-dependent malate dehydrogenase GB:CAA10320 SP|Q9ZP06 [Arabidopsis thaliana]; contains InterPro entry IPR001236: Lactate/malate dehydrogenase	-0.507038	1.42113	13.20056	0.001413466	0.0006064616	-7.479858	-0.533875	-0.551164	-0.609366	-0.492305	-0.348478
At3g55890.1	yippee family protein similar to mdgl-1 [Mus musculus] GI:10441648, Yippee protein [Drosophila melanogaster] GI:5713279; contains Pfam profile PF03226: Yippee putative zinc-binding protein	-0.507231	1.42132	11.63421	0.009360444	0.004016191	-5.257579	NA	-0.757224	-0.281673	-0.522962	-0.467067
At5g48485.1	protease inhibitor/seed storage/lipid transfer protein (LTP) family protein contains Pfam protease inhibitor/seed storage/LTP family domain PF00234	-0.507253	1.42134	15.91907	0.001613645	0.0006923503	-7.26912	-0.546278	-0.419628	-0.51036	-0.389962	-0.670036
At1g23610.1	hypothetical protein contains Pfam profile PF02713: Domain of unknown function DUF220	-0.507284	1.42137	13.5463	0.005923022	0.002541331	-5.441311	-0.2405	-0.750154	-0.732188	-0.432347	-0.381229
At1g73220.1	sugar transporter family protein contains Pfam profile: PF00083 sugar (and other) transporter	-0.507709	1.42179	11.83918	0.005033286	0.002159581	-5.651535	-0.245714	-0.794627	-0.404633	-0.466853	-0.626719
At4g10290.1	hypothetical protein	-0.507816	1.4219	11.06783	0.002255062	0.0009675565	-6.74345	-0.557374	-0.262202	-0.621728	-0.514482	-0.583295
At5g13790.1	floral homeotic protein AGL-15 (AGL15)	-0.508731	1.4228	10.49166	0.008705146	0.003735029	-5.357699	NA	-0.554284	-0.463567	-0.281643	-0.73543
At3g01300.1	protein kinase, putative similar to protein kinase APK1A [Arabidopsis thaliana] Swiss-Prot:Q06548	-0.508898	1.42296	12.25770	0.0056011	0.002403207	-5.508183	-0.293023	-0.613266	-0.509791	-0.821507	-0.306901
At5g55520.1	expressed protein weak similarity to phragmoplast-associated kinesin-related protein 1 [Arabidopsis thaliana] GI:8745333; expression supported by MPSS	-0.509094	1.42316	10.63904	0.004777061	0.002049645	-6.203537	-0.609067	-0.58571	-0.497572	-0.344028	NA
At1g66200_40	glutamine synthetase, putative similar to glutamine synthetase, cytosolic isozyme (Glutamate-- ammonia ligase, GS1) [Lotus japonicus] SWISS-PROT:Q42899	-0.510156	1.4242	14.62304	0.001050197	0.0004505975	-7.965944	-0.484535	-0.452705	-0.458864	-0.617006	-0.537671
At3g21700.3	expressed protein	-0.510833	1.42487	11.40425	0.02053423	0.008810411	-4.060735	-0.620414	-0.758178	-0.821875	0.040386	-0.394083
At1g17160.1	pfkB-type carbohydrate kinase family protein contains Pfam profile: PF00294 pfkB family carbohydrate kinase	-0.510882	1.42492	12.10126	0.001969873	0.0008451932	-6.956339	-0.592518	-0.490483	-0.609514	-0.288068	-0.573829
At3g21700_40	expressed protein	-0.511167	1.4252	11.03288	0.004859312	0.002084936	-5.699869	-0.453407	-0.689838	-0.264935	-0.764308	-0.383349
At5g63140.1	calcineurin-like phosphoesterase family protein contains Pfam profile: PF00149 calcineurin-like phosphoesterase	-0.511469	1.4255	11.27046	0.001424839	0.0006113414	-7.468079	-0.554606	-0.509895	-0.450781	-0.385786	-0.656276
At1g17780.1	expressed protein	-0.512695	1.42671	11.19694	0.003312122	0.001421099	-6.191815	-0.535275	-0.695773	-0.310618	-0.346569	-0.675243
At1g61310_40	disease resistance protein (CC-NBS-LRR class), putative domain signature CC-NBS-LRR exists, suggestive of a disease resistance protein.	-0.513002	1.42702	11.85349	0.001727979	0.0007414064	-7.156646	-0.573652	-0.449073	-0.405025	-0.700155	-0.437105
At2g45290.1	transketolase, putative strong similarity to transketolase 1 [Capsicum annuum] GI:3559814; contains Pfam profiles PF02779: Transketolase, pyridine binding domain, PF02780: Transketolase, C-terminal domain, PF00456: Transketolase, thiamine diphosphate binding domain	-0.513131	1.42714	12.41907	0.006979765	0.002994737	-5.247617	-0.325058	-0.733662	-0.60361	-0.713653	-0.189669
At5g66630_40	LIM domain-containing protein contains low similarity to Pfam profile PF00412: LIM domain	-0.513292	1.4273	9.91226	0.01397159	0.00599465	-4.733092	NA	-0.379747	-0.873129	-0.474143	-0.326149
At5g50640.1	CBS domain-containing protein / octicosapeptide/Phox/Bemp1 (PB1) domain-containing protein contains Pfam profiles: PF00571 CBS domain, PF00564: PB1 domain	-0.513469	1.42748	10.66817	0.003161169	0.001356331	-6.254978	-0.419446	-0.328612	-0.434441	-0.766176	-0.61867
At2g24490.1	replication protein, putative similar to replication protein A 30kDa [Oryza sativa (japonica cultivar-group)] GI:13516746; contains InterPro entry IPR004365: OB-fold nucleic acid binding domain	-0.513812	1.42782	12.19834	0.00386035	0.001656321	-5.98247	-0.30211	-0.825778	-0.475361	-0.52846	-0.437353
At5g51460.3	trehalose-6-phosphate phosphatase (TPPA) identical to trehalose-6-phosphate phosphatase (AtTPPA) [Arabidopsis thaliana] GI:2944178	-0.514101	1.4281	10.80543	0.004404886	0.001889960	-5.820469	-0.215402	-0.489148	-0.472312	-0.632369	-0.761273
At4g22753.1	sterol desaturase family protein similar to sterol 4-alpha-methyl-oxidase GI:16973471 from [Arabidopsis thaliana]; contains Pfam profile PF01598: Sterol desaturase	-0.514145	1.42815	12.30961	0.003121257	0.001339206	-6.271692	-0.596261	-0.365213	-0.289862	-0.690208	-0.629181
At5g41020.1	myb family transcription factor contains Pfam profile: PF00249 Myb DNA binding domain	-0.514359	1.42836	10.15971	0.008164434	0.003503031	-5.066189	-0.109802	-0.652869	-0.65358	-0.745976	-0.409571
At3g29680.1	transferase family protein similar to anthocyanin 5-aromatic acyltransferase from Gentiana triflora GI:4185599, malonyl CoA:anthocyanin 5-O-glucoside-6'''-O-malonyltransferase from Perilla frutescens GI:17980232, Salvia splendens GI:17980234; contains Pfam profile PF02458 transferase family	-0.51581	1.4298	11.18809	0.01907454	0.00818412	-4.371892	NA	-0.174138	-0.439475	-0.855873	-0.593752
At2g32765.1	small ubiquitin-like modifier 5 (SUMO) similar to ubiquitin-like protein SMT3 SP:P55852 [Arabidopsis thaliana]; contains INTERPRO:IPR000626 ubiquitin domain; contains Pfam profile PF00240: Ubiquitin family; contains Pfam profile PF00240: Ubiquitin family; identical to cDNA small ubiquitin-like modifier 5 (SUMO) mRNA GI:22652847	-0.516094	1.43008	12.73205	0.00374984	0.001608906	-6.02367	-0.512709	-0.631865	-0.569514	-0.190051	-0.676332
At5g44320.1	eukaryotic translation initiation factor 3 subunit 7, putative / eIF-3 zeta, putative / eIF3d, putative similar to initiation factor 3d [Arabidopsis thaliana] GI:12407755, SP|O15371 Eukaryotic translation initiation factor 3 subunit 7 (eIF-3 zeta) (eIF3 p66) (eIF3d) {Homo sapiens}; contains Pfam profile PF05091: Eukaryotic translation initiation factor 3 subunit 7 (eIF-3)	-0.516121	1.43011	13.28157	0.001986853	0.0008524788	-6.944263	-0.630809	-0.527172	-0.320456	-0.655062	-0.447107
At5g12180.1	calcium-dependent protein kinase, putative / CDPK, putative	-0.516156	1.43014	10.79994	0.01490850	0.006396637	-4.392901	-0.158062	-1.006779	-0.586934	-0.336835	-0.492169
At3g26110.1	expressed protein	-0.516238	1.43022	12.38810	0.00722017	0.003097885	-5.208529	-0.089222	-0.581372	-0.74383	-0.576279	-0.590489
At3g55120_40	chalcone-flavanone isomerase / chalcone isomerase (CHI) identical to SP|P41088	-0.516352	1.43033	12.54347	0.001676251	0.0007192121	-7.211173	-0.693046	-0.591536	-0.399295	-0.441751	-0.456132
At4g01780.1	XH/XS domain-containing protein contains Pfam profiles PF03469: XH domain, PF03468: XS domain	-0.51689	1.43087	11.74417	0.003820492	0.001639220	-5.999014	-0.798295	-0.552831	-0.272939	-0.413512	-0.546871
At5g50740.1	copper chaperone (CCH)-related low similarity to copper homeostasis factor [GI:3168840][PMID: 9701579]; similar to farnesylated protein ATFP3 [GI:4097547]; contains Pfam profile PF00403: Heavy-metal-associated domain	-0.517074	1.43105	12.14049	0.0077975	0.003345594	-5.117572	-0.922498	-0.562679	-0.49824	-0.264206	-0.337749
At3g56260.1	expressed protein	-0.517184	1.43116	11.08892	0.01204068	0.005166173	-4.61912	-0.671152	-0.942128	-0.386929	-0.162384	-0.423328
At3g14190.1	expressed protein	-0.517318	1.43129	12.35968	0.008887287	0.003813178	-4.970384	-0.7958	-0.69494	-0.533454	-0.098208	-0.464188
At5g05760.1	syntaxin 31 (SYP31) / SED5 identical to SP|Q9FFK1 Syntaxin 31 (AtSYP31) (AtSED5) {Arabidopsis thaliana}	-0.51738	1.43135	10.57960	0.01598433	0.006858233	-4.580255	NA	-0.321685	-0.38344	-0.9072	-0.457194
At1g34640.1	expressed protein	-0.517955	1.43192	12.91199	0.003438927	0.001475505	-6.14289	-0.233879	-0.65711	-0.662034	-0.423022	-0.61373
At2g28105.1	expressed protein	-0.518218	1.43219	10.48306	0.00992867	0.004259993	-4.84564	-0.758636	-0.094033	-0.521177	-0.778798	-0.438448
At4g16190.1	cysteine proteinase, putative contains similarity to papain-like cysteine proteinase isoform I GI:7381219 from [Ipomoea batatas]	-0.518226	1.43219	14.58571	0.002973052	0.001275617	-6.332072	-0.592944	-0.341793	-0.412239	-0.459219	-0.784933
At3g20670.1	histone H2A, putative strong similarity to histone H2A GB:AAF64418 GI:7595337 from Arabidopsis thaliana, Triticum aestivum GI:536892; contains Pfam profile PF00125 Core histone H2A/H2B/H3/H4	-0.518563	1.43253	15.40939	0.003121257	0.001339206	-6.271466	-0.644577	-0.724507	-0.365871	-0.305563	-0.552295
At5g61310.1	cytochrome c oxidase subunit Vc, putative / COX5C, putative similar to cytochrome c oxidase subunit 5c [Helianthus annuus] GI:18409602; contains Pfam profile PF05799: Cytochrome c oxidase subunit Vc (COX5C)	-0.518567	1.43253	12.70830	0.001230566	0.0005279863	-7.696595	-0.495157	-0.56961	-0.408216	-0.466318	-0.653532
At2g42840.2	protodermal factor 1 (PDF1) identical to protodermal factor 1 [Arabidopsis thaliana] gi|4929130|gb|AAD33869	-0.518849	1.43281	16.24346	0.001539246	0.0006604287	-7.342003	-0.714219	-0.466976	-0.441522	-0.433726	-0.537803
At5g02580.1	expressed protein	-0.519259	1.43322	11.41071	0.001805465	0.0007746525	-7.085633	-0.637521	-0.361132	-0.393481	-0.580145	-0.624018
At2g02720.1	pectate lyase family protein similar to pectate lyase P59 SP:P15722 from [Lycopersicon esculentum]	-0.519783	1.43374	11.18828	0.003562061	0.001528338	-6.097708	-0.73235	-0.546764	-0.608179	-0.218382	-0.493237
At2g43800_40	formin homology 2 domain-containing protein / FH2 domain-containing protein contains formin homology 2 domain, Pfam:PF02181	-0.519877	1.43383	11.74581	0.001973755	0.0008468589	-6.952855	-0.479666	-0.412492	-0.372911	-0.657979	-0.67634
At2g44920.1	thylakoid lumenal 15 kDa protein, chloroplast identical to SP|O22160 Thylakoid lumenal 15 kDa protein, chloroplast precursor (p15) {Arabidopsis thaliana}; contains 8 pentapeptide repeats	-0.520362	1.43432	12.59683	0.001235786	0.0005302263	-7.690442	-0.6632	-0.539512	-0.423234	-0.54047	-0.435393
At3g18850.2	phospholipid/glycerol acyltransferase family protein contains Pfam profile: PF01553 Acyltransferase	-0.520609	1.43456	14.64415	0.001160352	0.0004978603	-7.78721	-0.634336	-0.601554	-0.440774	-0.485804	-0.440574
At4g39230.1	isoflavone reductase, putative similar to allergenic isoflavone reductase-like protein Bet v 6.0102 [Betula pendula][GI:10764491]; contains Pfam profile PF02716: Isoflavone reductase	-0.520653	1.4346	10.93747	0.0009376356	0.0004023018	-8.13755	-0.598907	-0.518834	-0.4776	-0.433556	-0.574367
At2g23950.1	leucine-rich repeat family protein / protein kinase family protein contains Pfam domains PF00560: Leucine Rich Repeat and PF00069: Protein kinase domain	-0.521064	1.43501	11.78793	0.002507015	0.001075660	-6.586718	-0.650659	-0.495688	-0.722735	-0.36175	-0.374489
At5g50030.1	invertase/pectin methylesterase inhibitor family protein contains similarity to pollen-specific protein Bnm1 Brassica napus GI:1857671; contains Pfam profile PF04043: Plant invertase/pectin methylesterase inhibitor	-0.522035	1.43598	11.63752	0.01850124	0.007938139	-4.170824	-0.349091	-0.047144	-0.645298	-0.593495	-0.975148
At2g13350.1	C2 domain-containing protein very low similarity to cold-regulated gene SRC2 [Glycine max] GI:2055230; contains Pfam profile PF00168: C2 domain	-0.522302	1.43625	11.31768	0.0179722	0.00771115	-4.201784	-0.103875	-1.033783	-0.580509	-0.344307	-0.549036
At1g47290.2	3-beta hydroxysteroid dehydrogenase/isomerase family protein contains Pfam profile PF01073 3-beta hydroxysteroid dehydrogenase/isomerase domain; similar to NAD(P)-dependent steroid dehydrogenase from Homo sapiens [SP|Q15738], Mus musculus [SP|Q9R1J0]	-0.522421	1.43636	11.04220	0.01533347	0.006578975	-4.360007	0.014758	-0.861974	-0.604876	-0.50439	-0.655625
At5g15190.2	expressed protein	-0.522482	1.43642	10.85739	0.02002048	0.008589986	-4.315517	NA	-0.70754	-0.843131	-0.270677	-0.26858
At5g10400.1	histone H3 identical to several histone H3 proteins, including Zea mays SP|P05203, Medicago sativa GI:166384, Encephalartos altensteinii SP|P08903, Pisum sativum SP|P02300; contains Pfam profile PF00125 Core histone H2A/H2B/H3/H4	-0.522577	1.43652	16.26962	0.002488244	0.001067606	-6.599857	-0.53952	-0.786211	-0.503389	-0.368329	-0.415437
At1g65120.1	ubiquitin carboxyl-terminal hydrolase-related contains Pfam profiles PF00443: Ubiquitin carboxyl-terminal hydrolase, PF04780: Protein of unknown function (DUF629), PF04781: Protein of unknown function (DUF627)	-0.52259	1.43653	11.46683	0.01996338	0.008565483	-4.090457	-0.203506	-1.055946	-0.539517	-0.190218	-0.623765
At1g03550.1	secretory carrier membrane protein (SCAMP) family protein contains Pfam domain, PF04144: SCAMP family	-0.522943	1.43688	10.91239	0.005763853	0.002473038	-5.474672	-0.397518	-0.520707	-0.485362	-0.298367	-0.912762
At4g01450.3	nodulin MtN21 family protein similar to MtN21 GI:2598575 (root nodule development) from [Medicago truncatula]	-0.52384	1.43778	12.32135	0.006761285	0.002900996	-5.289731	-0.50569	-0.325088	-0.248233	-0.700241	-0.839946
At2g10602.1	hypothetical protein	-0.523866	1.4378	12.97165	0.01372545	0.00588904	-4.47396	-0.144637	-0.96603	-0.299743	-0.591536	-0.617384
At3g05260.1	short-chain dehydrogenase/reductase (SDR) family protein contains INTERPRO family IPR002198 short-chain dehydrogenase/reductase (SDR) superfamily	-0.524346	1.43828	11.09186	0.01486909	0.006379727	-4.396158	-0.757764	-0.225015	-0.186351	-0.930748	-0.521852
At5g48360.1	formin homology 2 domain-containing protein / FH2 domain-containing protein contains formin homology 2 domain, Pfam:PF02181	-0.525361	1.43929	7118-12-01	0.0008500161	0.0003647078	-8.323804	-0.538172	-0.608839	-0.4839	-0.454953	-0.540939
At2g42550.1	protein kinase family protein contains protein kinase domain, Pfam:PF00069	-0.525513	1.43945	12.20918	0.004914047	0.00210842	-5.680955	-0.797005	-0.328548	-0.26614	-0.620256	-0.615617
At5g20240.1	floral homeotic protein PISTILLATA (PI) contains Pfam profiles PF01486: K-box region and PF00319: SRF-type transcription factor (DNA-binding and dimerisation domain)	-0.525603	1.43954	13.56098	0.004221732	0.001811376	-5.874601	-0.850262	-0.378384	-0.377678	-0.398132	-0.62356
At3g49970_40	phototropic-responsive protein, putative similar to root phototropism RPT2 [Arabidopsis thaliana] gi|6959488|gb|AAF33112, a signal transducer of phototropic response PMID:10662859	-0.525723	1.43966	10.85738	0.005988567	0.002569454	-5.429053	-0.124991	-0.743843	-0.666502	-0.566582	-0.5267
At1g01110.1	expressed protein contains Prosite PS00165: Serine/threonine dehydratases pyridoxal-phosphate attachment site	-0.526027	1.43996	12.33339	0.008452611	0.003626676	-5.028643	-0.130404	-0.714786	-0.774477	-0.368328	-0.642142
At1g32190.1	expressed protein	-0.52617	1.4401	11.87127	0.002136790	0.0009168106	-6.82873	-0.447245	-0.583089	-0.69269	-0.304747	-0.60308
At5g49900.1	expressed protein contains Pfam domain PF04685: Protein of unknown function, DUF608	-0.527562	1.44149	10.80339	0.01541274	0.006612986	-5.009876	-0.347418	-0.67038	-0.564886	NA	NA
At5g38140.1	histone-like transcription factor (CBF/NF-Y) family protein similar to CCAAT-binding transcription factor subunit AAB-1 (GI:2583171) [Neurospora crassa]; contains a CBF/NF-Y subunit signature (PDOC00578) presernt in members of histone-like transcription factor family; contains Pfam PF00808 : Histone-like transcription factor (CBF/NF-Y) and archaeal histone	-0.527796	1.44172	11.19195	0.00927718	0.003980465	-4.921719	-0.591745	-0.27247	-0.90811	-0.229924	-0.636729
At5g40460.1	expressed protein	-0.52841	1.44234	10.73962	0.004906601	0.002105225	-6.161083	-0.706314	NA	-0.384838	-0.573569	-0.448918
At2g26450.1	pectinesterase family protein contains Pfam profiles: PF01095 pectinesterase,PF04043 plant invertase/pectin methylesterase inhibitor	-0.528689	1.44262	10.85524	0.003711755	0.001592565	-6.03969	-0.287072	-0.827403	-0.418802	-0.559344	-0.550823
At1g11840.1	lactoylglutathione lyase, putative / glyoxalase I, putative highly similar to putative lactoylglutathione lyase SP:Q39366 from [Brassica oleracea]	-0.529053	1.44298	14.95650	0.002158851	0.0009262762	-6.812564	-0.58357	-0.550223	-0.457888	-0.317753	-0.73583
At1g52000.1	jacalin lectin family protein similar to myrosinase binding protein [Brassica napus] GI:1711296, myrosinase-binding protein homolog [Arabidopsis thaliana] GI:2997767; contains Pfam profile: PF01419 jacalin-like lectin domain	-0.529126	1.44305	12.21818	0.00635712	0.002727585	-5.360937	-0.371888	-0.859414	-0.729367	-0.360449	-0.324511
At1g70540.1	invertase/pectin methylesterase inhibitor family protein contains Pfam profile PF04043: Plant invertase/pectin methylesterase inhibitor	-0.529339	1.44327	11.34073	0.009187876	0.003942149	-5.806475	NA	-0.499997	NA	-0.582651	-0.50537
At4g10670.1	transcription elongation factor-related low similarity to chromatin-specific transcription elongation factor FACT 140 kDa subunit [Homo sapiens] GI:5499741	-0.529442	1.44337	11.58165	0.01533347	0.006578975	-4.359791	-0.308114	-1.073249	-0.618736	-0.382063	-0.265046
At2g05082.1	hypothetical protein	-0.530088	1.44402	11.85349	0.006419462	0.002754333	-5.767605	-0.493837	-0.725515	-0.590106	NA	-0.310893
At1g28480.1	glutaredoxin family protein contains INTERPRO Domain IPR002109, Glutaredoxin (thioltransferase)	-0.530558	1.44449	12.29179	0.02245999	0.009636682	-3.967764	-0.02776	-0.491588	-0.922188	-0.880028	-0.331229
At4g13170.1	60S ribosomal protein L13A (RPL13aC) ribosomal protein L13a -Lupinus luteus,PID:e1237871	-0.530559	1.44449	14.14079	0.0008349622	0.0003582487	-8.351137	-0.489063	-0.457157	-0.610926	-0.579388	-0.516263
At2g29890.1	villin 1 (VLN1) nearly identical to villin 1 (VLN1) [Arabidopsis thaliana] GI:3415113	-0.530635	1.44456	11.30911	0.001874760	0.0008043844	-7.021939	-0.603498	-0.589695	-0.690486	-0.329203	-0.440292
At2g45800_40	LIM domain-containing protein similar to PGPS/D1 [Petunia x hybrida] GI:4105772, LIM domain protein PLIM1 [Nicotiana tabacum] GI:5932418; contains Pfam profile PF00412: LIM domain	-0.530982	1.44491	11.66424	0.003471249	0.001489373	-6.130772	-0.592306	-0.78269	-0.575418	-0.456369	-0.248129
At1g68070.1	zinc finger (C3HC4-type RING finger) family protein very low similarity to RING-H2 finger protein RHG1a [Arabidopsis thaliana] GI:3822225; contains Pfam profile: PF00097 zinc finger, C3HC4 type (RING finger)	-0.531786	1.44572	11.45551	0.005490327	0.002355679	-5.538077	-0.774728	-0.383347	-0.626353	-0.196915	-0.677588
At1g59520.3	expressed protein (CW7)	-0.531919	1.44585	12.29671	0.001813515	0.0007781065	-7.07831	-0.340464	-0.733729	-0.562401	-0.538039	-0.484963
At4g11320.1	cysteine proteinase, putative contains similarity to cysteine proteinase RD21A (thiol protease) GI:435619, SP:P43297 from [Arabidopsis thaliana]	-0.531956	1.44589	14.85378	0.002000520	0.0008583427	-6.934809	-0.602591	-0.567598	-0.265882	-0.601793	-0.621913
At2g19490.1	recA family protein contains Pfam profile: PF00154 recA bacterial DNA recombination protein	-0.532084	1.44602	11.30352	0.02058421	0.00883186	-4.056613	-0.463805	-0.157211	-0.988486	-0.832824	-0.218092
At3g07510.1	expressed protein	-0.53215	1.44608	11.56174	0.01598433	0.006858233	-4.320197	-0.282622	-0.184854	-0.49891	-1.04574	-0.648625
At3g56170.1	Ca(2+)-dependent nuclease identical to Ca(2+)-dependent nuclease [Arabidopsis thaliana] GI:7684292; supporting cDNA gi|7684291|dbj|D84226.1|	-0.532496	1.44643	11.14803	0.008200056	0.003518315	-5.061959	-0.66661	-0.245136	-0.931649	-0.350167	-0.468921
At1g61065.1	expressed protein	-0.532531	1.44646	12.48314	0.005049549	0.002166559	-5.647798	-0.62199	-0.756287	-0.686348	-0.397546	-0.200484
At3g53830.1	regulator of chromosome condensation (RCC1) family protein / UVB-resistance protein-related contains Pfam PF00415 : Regulator of chromosome condensation (RCC1); similar to UVB-resistance protein UVR8 (GIi;10177674) [Arabidopsis thaliana]	-0.532585	1.44652	12.09191	0.001025216	0.0004398791	-8.002272	-0.50119	-0.649925	-0.596133	-0.426936	-0.488743
At2g33410.1	heterogeneous nuclear ribonucleoprotein, putative / hnRNP, putative	-0.532586	1.44652	13.07073	0.002112812	0.0009065228	-6.848182	-0.666761	-0.527404	-0.680596	-0.298474	-0.489695
At1g47340.1	F-box family protein contains F-box domain Pfam:PF00646	-0.532777	1.44671	12.03343	0.009973165	0.004279084	-4.838903	-0.243491	-0.438333	-0.898134	-0.304116	-0.779811
At2g41210.1	phosphatidylinositol-4-phosphate 5-kinase family protein similar to phosphatidylinositol-4-phosphate 5-kinase AtPIP5K1 [Arabidopsis thaliana] GI:3702691; contains Pfam profiles PF01504: Phosphatidylinositol-4-phosphate 5-Kinase, PF02493: MORN repeat	-0.53322	1.44716	10.62380	0.002639396	0.001132459	-6.517207	-0.496343	-0.760743	-0.663119	-0.350302	-0.395591
At5g11720.1	alpha-glucosidase 1 (AGLU1) identical to alpha-glucosidase 1 [Arabidopsis thaliana] GI:2323344	-0.5333	1.44724	12.63592	0.0008738295	0.0003749252	-8.258887	-0.578037	-0.451088	-0.598978	-0.455878	-0.582521
At5g02950.1	PWWP domain-containing protein predicted protein, Arabidopsis thaliana	-0.533301	1.44724	10.98318	0.001161375	0.0004982992	-7.783573	-0.58089	-0.67605	-0.541325	-0.44078	-0.427458
At1g06170.2	basic helix-loop-helix (bHLH) family protein contains Pfam profile:PF00010 helix-loop-helix DNA-binding domain	-0.533595	1.44753	14.55811	0.002483318	0.001065492	-6.602504	-0.448868	-0.738913	-0.320354	-0.488265	-0.671574
At1g66200.1	glutamine synthetase, putative similar to glutamine synthetase, cytosolic isozyme (Glutamate-- ammonia ligase, GS1) [Lotus japonicus] SWISS-PROT:Q42899	-0.534245	1.44818	15.61838	0.001138636	0.0004885430	-7.825416	-0.404558	-0.501182	-0.513861	-0.570904	-0.68072
At1g26310.1	MADS-box protein, putative strong similarity to DNA-binding protein [Brassica rapa subsp. pekinensis] GI:6469345, SP|Q41276 Floral homeotic protein APETALA1 (MADS C) {Sinapis alba}; contains InterPro accession IPR002100: Transcription factor, MADS-box	-0.534271	1.44821	11.46921	0.001156994	0.0004964195	-7.796502	-0.50409	-0.403211	-0.593028	-0.496809	-0.674219
At5g20635.1	expressed protein	-0.534502	1.44844	12.32785	0.002005024	0.000860275	-6.931437	-0.614734	-0.682419	-0.492411	-0.591664	-0.29128
At5g47100.1	calcineurin B-like protein 9 (CBL9) identical to calcineurin B-like protein 9 (GI:5866279) and calcium-binding protein AtCBL9 (GI:16151825) [Arabidopsis thaliana]; similar to calcineurin B-like protein 1 (GI:3309082) [Arabidopsis thaliana]	-0.534714	1.44865	11.63057	0.001622183	0.0006960138	-7.25244	-0.399749	-0.503749	-0.507168	-0.502107	-0.760795
At5g14450.1	GDSL-motif lipase/hydrolase family protein similar to early nodulin ENOD8 [Medicago sativa] GI:304037, elicitor-induced glycoprotein iEP4 [Daucus carota] GI:1911765, pollen-expressed coil protein [Medicago sativa] GI:1110502; contains InterPro Entry IPR001087 Lipolytic enzyme, G-D-S-L family	-0.535382	1.44933	11.38360	0.003744161	0.001606469	-6.029169	-0.694105	-0.37559	-0.35709	-0.814027	-0.436096
At5g63020_40	disease resistance protein (CC-NBS-LRR class), putative domain signature CC-NBS-LRR exists, suggestive of a disease resistance protein.	-0.536055	1.45	12.11508	0.002255062	0.0009675565	-6.741903	-0.773682	-0.419792	-0.350783	-0.592266	-0.543753
At4g37980_18	mannitol dehydrogenase, putative (ELI3-1) identical to GI:16267	-0.536104	1.45005	11.42685	0.001448454	0.0006214734	-7.445022	-0.357322	-0.663958	-0.607919	-0.460849	-0.590475
At4g27230.1	histone H2A, putative strong similarity to histone H2A Arabidopsis thaliana GI:7595337, Triticum aestivum GI:536892, Picea abies SP|P35063; contains Pfam profile PF00125 Core histone H2A/H2B/H3/H4	-0.536823	1.45077	13.14067	0.001886724	0.0008095176	-7.013748	-0.610112	-0.469135	-0.352471	-0.505631	-0.746764
At3g03300.1	DEAD/DEAH box helicase carpel factory-related similar to RNA helicase GB:AAF03534	-0.536829	1.45078	11.57959	0.01113317	0.004776794	-4.709912	-0.58043	-0.867166	-0.781085	-0.306326	-0.149139
At3g10960.1	xanthine/uracil permease family protein contains Pfam profile: PF00860 permease family	-0.536884	1.45084	12.08928	0.007138272	0.003062746	-5.224074	-0.451807	-0.208953	-0.433597	-0.890659	-0.699405
At3g61230_40	LIM domain-containing protein similar to SP|P29675 Pollen specific protein SF3 {Helianthus annuus}; contains Pfam profile PF00412: LIM domain	-0.536889	1.45084	10.67191	0.002534853	0.001087603	-6.569527	-0.466951	-0.775056	-0.579007	-0.297029	-0.566401
At1g58430.1	GDSL-motif lipase/hydrolase family protein similar to family II lipases EXL3 GI:15054386, EXL1 GI:15054382, EXL2 GI:15054384 from [Arabidopsis thaliana]; contains Pfam profile PF00657: GDSL-like Lipase/Acylhydrolase	-0.537384	1.45134	13.37700	0.01917298	0.008226357	-4.130807	-0.838275	-0.644104	-0.586933	0.092725	-0.710333
At1g65060_42.25	4-coumarate--CoA ligase 3 / 4-coumaroyl-CoA synthase 3 (4CL3) identical to SP|Q9S777 4-coumarate--CoA ligase 3 (EC 6.2.1.12) (4CL 3) (4-coumaroyl-CoA synthase 3) {Arabidopsis thaliana}	-0.537727	1.45168	13.01747	0.001946287	0.0008350736	-6.971016	-0.686619	-0.660834	-0.502218	-0.533759	-0.305207
At3g48490.1	expressed protein	-0.537775	1.45173	10.73659	0.002090444	0.0008969257	-6.866266	-0.793204	-0.546632	-0.475961	-0.508589	-0.36449
At5g62920.1	two-component responsive regulator / response regulator 6 (ARR6) identical to response regulator 6 [Arabidopsis thaliana] GI:3953601	-0.537943	1.4519	12.07417	0.004167162	0.001787962	-5.891985	-0.366477	-0.696115	-0.701378	-0.681538	-0.244208
At2g47710.1	universal stress protein (USP) family protein similar to ER6 protein [Lycopersicon esculentum] GI:5669654; contains Pfam profile PF00582: universal stress protein family	-0.537983	1.45194	13.79953	0.003133160	0.001344313	-6.26604	-0.819245	-0.410861	-0.379648	-0.660766	-0.419394
At1g63400.1	pentatricopeptide (PPR) repeat-containing protein contains multiple PPR-repeats Pfam profile: PF01535	-0.538171	1.45213	11.92051	0.004437437	0.001903926	-5.813231	-0.373689	-0.452147	-0.904473	-0.585327	-0.375217
At3g49670.1	leucine-rich repeat transmembrane protein kinase, putative CLAVATA1 receptor kinase, Arabidopsis thaliana, EMBL:ATU96879	-0.538761	1.45272	12.60737	0.001068076	0.0004582685	-7.93106	-0.573395	-0.621425	-0.632956	-0.434567	-0.431463
At1g62200.1	proton-dependent oligopeptide transport (POT) family protein contains Pfam profile: PF00854 POT family ; contains non-consensus GA donor site at intron 4	-0.539004	1.45297	11.25570	0.006048011	0.002594959	-5.414384	-0.450758	-0.818531	-0.736822	-0.502909	-0.186003
At1g70820.1	phosphoglucomutase, putative / glucose phosphomutase, putative similar to phosphoglucomutase GI:534981 from [Spinacia oleracea], phosphomannomutase [Pseudomonas aeruginosa] GI:150994; contains InterPro accession IPR006352: Phosphoglucosamine mutase	-0.539687	1.45366	13.20479	0.01120991	0.004809724	-4.70121	-0.30579	-0.47005	-0.534181	-0.323891	-1.064524
At2g40000.1	expressed protein	-0.540071	1.45404	12.88821	0.0007386004	0.0003169038	-8.594068	-0.519292	-0.498164	-0.499994	-0.633892	-0.549015
At3g08900.1	reversibly glycosylated polypeptide-3 (RGP3) nearly identical to reversibly glycosylated polypeptide-3 [Arabidopsis thaliana] GI:11863238; contains non-consensus GA-donor splice site at intron 2	-0.540195	1.45417	12.36816	0.01398463	0.006000241	-4.453745	-0.646263	-0.771357	-0.902463	-0.156457	-0.224437
At1g05540.1	expressed protein contains Pfam profile PF03478: Protein of unknown function (DUF295)	-0.540211	1.45419	11.03021	0.005214258	0.002237229	-5.605593	-0.305472	-0.874503	-0.356798	-0.477146	-0.687137
At1g52827.1	expressed protein	-0.540492	1.45447	14.72277	0.001849584	0.000793582	-7.04097	-0.613418	-0.729013	-0.566	-0.459007	-0.335021
At5g51750.1	subtilase family protein similar to subtilisin-like protease GI:3687307 from [Lycopersicon esculentum]	-0.540962	1.45494	13.18797	0.001551256	0.0006655816	-7.329749	-0.671476	-0.536146	-0.347525	-0.486003	-0.663659
At2g17640_43.4	serine O-acetyltransferase, putative (SAT-106) similar to Arabidopsis thaliana serine acetyltransferase GI:905391	-0.540976	1.45496	11.73783	0.002677133	0.001148650	-6.493068	-0.668803	-0.3147	-0.375728	-0.709418	-0.636233
At1g27370.2	squamosa promoter-binding protein-like 10 (SPL10) identical to squamosa promoter binding protein-like 10 [Arabidopsis thaliana] GI:5931669; contains Pfam profile PF03110: SBP domain	-0.541094	1.45508	12.89756	0.004906601	0.002105225	-5.683859	-0.358201	-0.514405	-0.942657	-0.485367	-0.40484
At1g42470.1	patched family protein similar to SP|O15118 Niemann-Pick C1 protein precursor from Homo sapiens (GB:AAB63982) (GI:2276463); contains Pfam profile PF02460 Patched family	-0.541208	1.45519	14.68207	0.001525762	0.0006546432	-7.354305	-0.493136	-0.734161	-0.620192	-0.444397	-0.414154
At1g67635.1	hypothetical protein	-0.541976	1.45597	11.87304	0.01622408	0.0069611	-4.563127	-0.739626	-0.262272	-0.329182	NA	-0.836823
At3g48000_55.05	aldehyde dehydrogenase (ALDH2) identical to aldehyde dehydrogenase [Arabidopsis thaliana] GI:8574427; similar to mitochondrial aldehyde dehydrogenase [Arabidopsis thaliana] gi|19850249|gb|AAL99612; identical to cDNA aldehyde dehydrogenase AtALDH2a GI:20530140	-0.542151	1.45614	12.99668	0.001068076	0.0004582685	-7.931082	-0.541003	-0.411413	-0.474546	-0.64636	-0.637435
At5g11510.1	myb family transcription factor (MYB3R4) contains Pfam profile: PF00249 myb-like DNA-binding domain	-0.542935	1.45693	10.73524	0.01395210	0.005986288	-4.456355	-0.352948	-0.063453	-0.637389	-0.893392	-0.767495
At2g38790.1	expressed protein	-0.543236	1.45724	12.24646	0.001834534	0.0007871247	-7.06396	-0.32633	-0.529627	-0.726974	-0.634196	-0.499053
At5g49650.1	xylulose kinase, putative similar to D-xylulokinase [Pichia stipitis] gi|8100400|gb|AAF72328	-0.544438	1.45845	11.50572	0.01136169	0.004874846	-4.686223	-0.464491	-0.416128	-0.229562	-1.066314	-0.545693
At3g01630.1	nodulin-related weak similarity to nodule-specific protein Nlj70 [Lotus japonicus] GI:3329366	-0.544823	1.45884	11.32394	0.001849525	0.0007935567	-7.042821	-0.685169	-0.639865	-0.582057	-0.292854	-0.524171
At3g47340.3	asparagine synthetase 1 [glutamine-hydrolyzing] / glutamine-dependent asparagine synthetase 1 (ASN1) identical to SP|P49078 Asparagine synthetase [glutamine-hydrolyzing] (EC 6.3.5.4) (Glutamine- dependent asparagine synthetase) {Arabidopsis thaliana}	-0.545045	1.45907	13.44393	0.001448454	0.0006214734	-7.443832	-0.566894	-0.407771	-0.440618	-0.740797	-0.569147
At1g53160.1	squamosa promoter-binding protein-like 4 (SPL4) nearly identical to squamosa promoter binding protein-like 4 [Arabidopsis thaliana] GI:5931657; contains Pfam profile PF03110: SBP domain	-0.545354	1.45938	13.28038	0.001143964	0.000490829	-7.813196	-0.594693	-0.559714	-0.483585	-0.397581	-0.691195
At3g05500.1	rubber elongation factor (REF) family protein contains Pfam profile: PF05755 rubber elongation factor protein (REF)	-0.545429	1.45945	12.67759	0.01321966	0.005672026	-4.513016	-0.746035	-0.920116	-0.505326	-0.039891	-0.515779
At3g49360.1	glucosamine/galactosamine-6-phosphate isomerase family protein similar to SP|O95336 6-phosphogluconolactonase (EC 3.1.1.31) (6PGL) {Homo sapiens}; contains Pfam profile PF01182: Glucosamine-6-phosphate isomerase/6-phosphogluconolactonase	-0.545458	1.45948	11.44707	0.002688428	0.001153497	-6.484159	-0.842487	-0.388264	-0.448342	-0.608972	-0.439225
At5g04180.1	carbonic anhydrase family protein similar to storage protein (dioscorin) [Dioscorea cayenensis] GI:433463; contains Pfam profile PF00194: Eukaryotic-type carbonic anhydrase	-0.545809	1.45984	11.57845	0.007370882	0.003162550	-5.182449	-0.381166	-0.634751	-0.718017	-0.159269	-0.835844
At2g36190.1	beta-fructosidase, putative / beta-fructofuranosidase, putative similar to beta-fructofuranosidase GI:18324 from [Daucus carota]	-0.547527	1.46158	11.37775	0.02080233	0.008925446	-4.04691	-0.293083	-1.22063	-0.387568	-0.348648	-0.487706
At1g13970.1	expressed protein	-0.547754	1.46181	12.41424	0.00529035	0.002269877	-5.588492	-0.365937	-0.711795	-0.865987	-0.270125	-0.524926
At2g30290.1	vacuolar sorting receptor, putative similar to vacuolar sorting receptor homolog [Arabidopsis thaliana] GI:1737218	-0.548435	1.4625	10.20112	0.006332656	0.002717088	-5.364985	-0.21258	-0.678484	-0.499646	-0.908152	-0.443314
At3g11900.1	amino acid transporter family protein low similarity to proton/amino acid transporter 1 [Mus musculus] GI:21908024; belongs to INTERPRO:IPR002422 amino acid/polyamine transporter, family II	-0.548606	1.46267	10.51237	0.02191375	0.00940231	-4.207239	-0.617382	-0.083338	-0.870821	NA	-0.622883
At4g24380.1	expressed protein contains Pfam profile: PF03959 domain of unknown function (DUF341)	-0.549622	1.4637	12.31013	0.01698111	0.007285913	-4.257059	-0.177816	-0.622117	-0.168942	-0.861931	-0.917303
At2g31200_39.85	actin-depolymerizing factor 6 (ADF6) identical to SP|Q9ZSK2 Actin-depolymerizing factor 6 (ADF-6) (AtADF6) {Arabidopsis thaliana}	-0.549788	1.46387	13.07182	0.0006878844	0.0002951436	-8.735425	-0.579039	-0.476632	-0.548699	-0.626762	-0.517808
At3g26680.1	DNA cross-link repair protein-related contains weak similarity to Swiss-Prot:P30620 DNA cross-LINK repair protein PSO2/SNM1 [Saccharomyces cerevisiae]	-0.549821	1.4639	10.36381	0.004477156	0.001920968	-5.802466	-0.598765	-0.164813	-0.725435	-0.531578	-0.728514
At4g33360.1	terpene cyclase/mutase-related low similarity to squalene-hopene cyclase from Zymomonas mobilis [SP|P33990]	-0.549954	1.46404	11.76341	0.001329362	0.0005703757	-7.576286	-0.702035	-0.620498	-0.586602	-0.454838	-0.385799
At1g24520.1	anther-specific protein agp1 identical to agp1 GI:780177 from [Arabidopsis thaliana]	-0.550137	1.46423	12.85071	0.002172066	0.0009319462	-6.799722	-0.343701	-0.784402	-0.593606	-0.429206	-0.599772
At1g67510.1	leucine-rich repeat family protein contains protein kinase domain, Pfam:PF00069; contains leucine-rich repeats, Pfam:PF00560	-0.550281	1.46437	11.92485	0.004455883	0.001911840	-5.807163	-0.25929	-0.345052	-0.660937	-0.756865	-0.729262
At1g76825.1	eukaryotic translation initiation factor 2 family protein / eIF-2 family protein similar to SP|O60841 Translation initiation factor IF-2 {Homo sapiens}; contains Pfam profile PF00009: Elongation factor Tu GTP binding domain	-0.550538	1.46463	10.70145	0.008562977	0.003674029	-5.014004	-0.53561	-0.637641	-0.98945	-0.241698	-0.348288
At4g27350.1	expressed protein	-0.551411	1.46552	10.92711	0.001836443	0.0007879438	-7.059059	-0.339253	-0.557935	-0.641144	-0.748832	-0.469893
At1g32370.3	tobamovirus multiplication protein 2B (TOM2B) identical to tobamovirus multiplication 2B [Arabidopsis thaliana] gi|32698522|dbj|BAC24020; PMID: 12514139	-0.551597	1.46571	11.59491	0.004752557	0.002039131	-5.726071	-0.303702	-0.555115	-0.912258	-0.37629	-0.610622
At5g62960.1	expressed protein	-0.552009	1.46613	11.13674	0.005625287	0.002413585	-5.501411	-0.416018	-0.928482	-0.545428	-0.621669	-0.248447
At4g17460_21.55	homeobox-leucine zipper protein 1 (HAT1) / HD-ZIP protein 1 identical to Homeobox-leucine zipper protein HAT1 (SP:P46600) [Arabidopsis thaliana]	-0.55208	1.4662	13.01806	0.0008242386	0.0003536477	-8.380576	-0.533763	-0.44569	-0.558464	-0.541991	-0.680491
At1g26945.1	expressed protein supported by full length cDNA gi:26453215 from [Arabidopsis thaliana]	-0.553587	1.46773	14.02369	0.004752106	0.002038938	-5.727287	-0.969364	-0.432427	-0.531984	-0.378383	-0.455779
At4g37980.1	mannitol dehydrogenase, putative (ELI3-1) identical to GI:16267	-0.553792	1.46794	11.71966	0.006076339	0.002607113	-5.409195	-0.787598	-0.302412	-0.603897	-0.261023	-0.81403
At3g47340_40	asparagine synthetase 1 [glutamine-hydrolyzing] / glutamine-dependent asparagine synthetase 1 (ASN1) identical to SP|P49078 Asparagine synthetase [glutamine-hydrolyzing] (EC 6.3.5.4) (Glutamine- dependent asparagine synthetase) {Arabidopsis thaliana}	-0.553944	1.46809	9812-12-01	0.003824951	0.001641133	-5.996849	-0.56794	-0.382793	-0.325965	-0.604611	-0.888411
At2g46360.1	expressed protein	-0.554882	1.46905	11.15444	0.001250373	0.000536485	-7.672605	-0.726377	-0.539993	-0.486582	-0.624057	-0.397399
At1g79640.1	protein kinase family protein contains protein kinase domain, Pfam:PF00069	-0.555089	1.46926	11.33071	0.01876046	0.00804936	-4.15748	-0.371194	-0.801466	-1.08212	-0.15698	-0.363684
At3g47340.2	asparagine synthetase 1 [glutamine-hydrolyzing] / glutamine-dependent asparagine synthetase 1 (ASN1) identical to SP|P49078 Asparagine synthetase [glutamine-hydrolyzing] (EC 6.3.5.4) (Glutamine- dependent asparagine synthetase) {Arabidopsis thaliana}	-0.555231	1.4694	12.98892	0.00971672	0.004169054	-4.872404	-0.538087	-0.168414	-0.379046	-0.956324	-0.734286
At1g26610.1	zinc finger (C2H2 type) family protein contains Pfam domain, PF00096: Zinc finger, C2H2 type	-0.555455	1.46963	10.49103	0.01801738	0.007730536	-4.198727	-0.240147	-0.85696	-1.024618	-0.469699	-0.185853
At5g53390.1	expressed protein	-0.555527	1.46971	10.62068	0.0078962	0.003387943	-5.480837	NA	-0.813394	-0.34335	-0.410826	-0.654538
At1g54020_40	myrosinase-associated protein, putative strong similarity to myrosinase-associated proteins GI:1769968, GI:1769970, GI:1216389,GI:1216391 from [Brassica napus]; contains InterPro Entry IPR001087 Lipolytic enzyme, G-D-S-L family	-0.555602	1.46978	13.91703	0.001122390	0.0004815726	-7.856665	-0.752956	-0.562717	-0.45361	-0.498541	-0.510187
At3g25570_40	adenosylmethionine decarboxylase family protein contains Pfam profile: PF01536 adenosylmethionine decarboxylase	-0.555797	1.46998	9.667138	0.01138635	0.004885427	-5.460213	NA	NA	-0.720564	-0.45872	-0.488107
At2g33310_34.3	auxin-responsive protein / indoleacetic acid-induced protein 13 (IAA13) identical to SP|Q38831 Auxin-responsive protein IAA13 (Indoleacetic acid-induced protein 13) {Arabidopsis thaliana}	-0.556427	1.47062	12.08796	0.002675222	0.001147830	-6.49513	-0.617386	-0.295038	-0.418794	-0.730851	-0.720068
At1g56720.2	protein kinase family protein contains protein kinase domain, Pfam:PF00069	-0.556626	1.47083	12.16832	0.001862122	0.000798962	-7.033262	-0.524395	-0.617129	-0.796058	-0.483306	-0.362242
At1g23440.1	pyrrolidone-carboxylate peptidase family protein similar to Pyrrolidone-carboxylate peptidase (Swiss-Prot:O58321) [Pyrococcus horikoshii]; contains Prosite PS00141: Eukaryotic and viral aspartyl proteases active site	-0.557161	1.47137	12.36987	0.006719953	0.002883262	-5.296014	-0.246015	-0.620217	-0.902783	-0.318342	-0.698448
At5g26000_0.16	glycosyl hydrolase family 1 protein contains Pfam PF00232 : Glycosyl hydrolase family 1 domain; TIGRFAM TIGR01233: 6-phospho-beta-galactosidase; identical to Myrosinase precursor (Sinigrinase) (SP:P37702) [Arabidopsis thaliana]	-0.557399	1.47161	12.43327	0.002222751	0.0009536934	-6.770045	-0.652436	-0.734831	-0.654831	-0.311765	-0.43313
At5g59380.1	methyl-CpG-binding domain-containing protein similar to testis specific methyl-CpG binding protein MBD2 [Homo sapiens] GI:3800801; contains Pfam profile PF01429: Methyl-CpG binding domain	-0.559226	1.47348	10.90378	0.01283361	0.005506389	-4.542621	-0.744031	-0.654995	-0.018137	-0.902312	-0.476657
At5g02580.2	expressed protein	-0.559821	1.47409	11.58815	0.001805164	0.0007745233	-7.08761	-0.538736	-0.4882	-0.630765	-0.354649	-0.786753
At5g15140.1	aldose 1-epimerase family protein similar to SP|P05149 Aldose 1-epimerase precursor (EC 5.1.3.3) (Mutarotase) from Acinetobacter calcoaceticus; contains Pfam profile PF01263 Aldose 1-epimerase	-0.560339	1.47462	11.20732	0.001836443	0.0007879438	-7.057291	-0.536152	-0.514044	-0.520777	-0.395741	-0.834982
At1g23510.1	expressed protein	-0.56165	1.47596	11.54040	0.02120417	0.00909786	-4.02779	0.008403	-1.037496	-0.801337	-0.568492	-0.409327
At2g04570.1	GDSL-motif lipase/hydrolase family protein similar to family II lipase EXL3 (GI:15054386), EXL1 (GI:15054382), EXL2 (GI:15054384) [Arabidopsis thaliana]; contains Pfam profile PF00657: Lipase/Acylhydrolase with GDSL-like motif	-0.562032	1.47635	13.91156	0.002722456	0.001168096	-6.461728	-0.794706	-0.390714	-0.41215	-0.452417	-0.760172
At5g35460.1	expressed protein	-0.562482	1.47681	11.04527	0.002610459	0.001120043	-6.533464	-0.815201	-0.383668	-0.355736	-0.585958	-0.671848
At1g70720.1	invertase/pectin methylesterase inhibitor family protein low similarity to pectinesterase from Lycopersicon esculentum SP|Q43143, Arabidopsis thaliana SP|Q42534, Phaseolus vulgaris SP|Q43111; contains Pfam profile PF04043: Plant invertase/pectin methylesterase inhibitor	-0.562538	1.47687	11.80141	0.002737616	0.001174601	-6.45302	-0.703868	-0.536116	-0.706151	-0.228489	-0.638067
At1g11840_40	lactoylglutathione lyase, putative / glyoxalase I, putative highly similar to putative lactoylglutathione lyase SP:Q39366 from [Brassica oleracea]	-0.562653	1.47698	14.92870	0.0008500161	0.0003647078	-8.320144	-0.72304	-0.507218	-0.472767	-0.537345	-0.572897
At5g17220.1	glutathione S-transferase, putative	-0.563442	1.47779	10.56844	0.01095690	0.004701165	-5.04484	NA	-0.936942	-0.438486	-0.344775	-0.533566
At4g29470_40	phospholipase A2, putative similar to secretory low molecular weight phospholipase A2 gamma [Arabidopsis thaliana] GI:26006457; contains INTERPRO domain IPR001211 phospholipase A2	-0.563507	1.47786	10.65133	0.0008098918	0.0003474920	-8.420389	-0.655582	-0.492395	-0.575505	-0.646061	-0.447994
At1g33970_40.6	avirulence-responsive protein, putative / avirulence induced gene protein, putative / AIG protein, putative similar to SP|P54120 AIG1 protein {Arabidopsis thaliana}; contains Pfam profile PF04548: AIG1 family	-0.564072	1.47844	12.36396	0.0007772894	0.0003335037	-8.491476	-0.598378	-0.413911	-0.583972	-0.647265	-0.576835
At1g64970.1	expressed protein	-0.564108	1.47847	13.16597	0.001427011	0.0006122731	-7.465367	-0.814865	-0.531397	-0.5044	-0.446161	-0.523718
At3g45930.1	histone H4 identical to histone H4 from Lycopersicon esculentum GI:297150, Lolium temulentum SP|P02308, Acropora formosa GI:455652, Citrus jambhiri GI:16797797	-0.564268	1.47864	14.73290	0.0009053346	0.0003884427	-8.208045	-0.539119	-0.62067	-0.442055	-0.507665	-0.711833
At5g54160.1	quercetin 3-O-methyltransferase 1 / flavonol 3-O-methyltransferase 1 / caffeic acid/5-hydroxyferulic acid O-methyltransferase (OMT1) identical to O-methyltransferase 1 [Arabidopsis thaliana][GI:2781394], SP|Q9FK25 Quercetin 3-O-methyltransferase 1 (EC 2.1.1.76) (AtOMT1) (Flavonol 3- O-methyltransferase 1) (Caffeic acid/5-hydroxyferulic acid O- methyltransferase) {Arabidopsis thaliana}	-0.564287	1.47866	14.72138	0.001034296	0.0004437749	-7.9856	-0.592993	-0.565676	-0.385142	-0.566749	-0.710878
At1g73010.1	expressed protein similar to phosphatase, orphan 1 (GI:20196841) [Mus musculus], (GI:20196839) [Homo sapiens]; contains TIGRFAM TIGR01489: 2,3-diketo-5-methylthio-1-phosphopentane phosphatase profile; contains TIGRFAM TIGR01488: HAD-superfamily hydrolase, subfamily IB (PSPase-like)	-0.564668	1.47905	10.99728	0.0179722	0.00771115	-4.201728	0.083008	-0.738942	-0.828573	-0.802305	-0.536528
At5g03690.2	fructose-bisphosphate aldolase, putative similar to PIR|S65073 fructose-bisphosphate aldolase (EC 4.1.2.13) isoenzyme C-1, cytosolic [Oryza sativa]; contains Pfam profile PF00274 Fructose-bisphosphate aldolase class-I	-0.564691	1.47907	11.33992	0.002859455	0.001226877	-6.387599	-0.410639	-0.3831	-0.496756	-0.655885	-0.877074
At2g19010.1	GDSL-motif lipase/hydrolase family protein similar to family II lipase EXL1 GI:15054382 from [Arabidopsis thaliana]; contains Pfam profile PF00657: GDSL-like Lipase/Acylhydrolase	-0.564711	1.47909	10.58062	0.006482007	0.002781169	-5.336491	-0.420071	-0.782733	-0.926496	-0.411988	-0.282266
At5g28640.1	SSXT protein-related / glycine-rich protein contains weak hit to Pfam profile PF05030: SSXT protein (N-terminal region)	-0.565637	1.48004	13.00030	0.0007571015	0.0003248418	-8.53697	-0.648157	-0.526975	-0.628086	-0.433599	-0.59137
At1g26260.2	basic helix-loop-helix (bHLH) family protein similar to bHLH transcription factor GBOF-1 GI:5923912 from [Tulipa gesneriana]	-0.565918	1.48033	11.15633	0.004590689	0.001969680	-5.769313	-0.260455	-0.817849	-0.71399	-0.35092	-0.686376
At1g19850.1	transcription factor MONOPTEROS (MP) / auxin-responsive protein (IAA24) / auxin response factor 5 (ARF5) identical to transcription factor MONOPTEROS (MP/IAA24/ARF5) SP:P93024 from [Arabidopsis thaliana]	-0.566239	1.48066	13.60300	0.001756134	0.0007534866	-7.133478	-0.455092	-0.800164	-0.59136	-0.373886	-0.610693
At3g10410.1	serine carboxypeptidase III, putative similar to serine carboxypeptidase III from Oryza sativa SP|P37891, Matricaria chamomilla GI:6960455, Hordeum vulgare SP|P21529, Triticum aestivum SP|P11515; contains Pfam profile PF0450 serine carboxypeptidase	-0.56676	1.48119	13.87824	0.002084269	0.000894276	-6.875133	-0.40616	-0.77383	-0.361905	-0.686485	-0.605418
At5g16960.1	NADP-dependent oxidoreductase, putative similar to probable NADP-dependent oxidoreductase (zeta-crystallin homolog) P1 [SP|Q39172][gi:886428] and P2 [SP|Q39173][gi:886430], Arabidopsis thaliana	-0.567325	1.48177	9526-12-01	0.01234498	0.005296736	-4.589274	-0.243322	-1.068186	-0.313656	-0.459867	-0.751595
At3g54800_22.7	pleckstrin homology (PH) domain-containing protein / lipid-binding START domain-containing protein contains Pfam profiles PF00169: Pleckstring homology (PH) domain, PF01852: Lipid-binding START domain	-0.567344	1.48179	11.12809	0.00941861	0.004041147	-4.904633	-0.241464	-0.431251	-0.37408	-0.975449	-0.814477
At2g16575.1	expressed protein	-0.5674	1.48185	10.70738	0.01134172	0.004866278	-5.469323	-0.72981	-0.552543	NA	NA	-0.419848
At3g10340_40	phenylalanine ammonia-lyase, putative similar to phenylalanine ammonia-lyase GB:S48726 [Petroselinum crispum]	-0.567626	1.48208	13.54723	0.0006950674	0.0002982255	-8.719275	-0.601223	-0.653388	-0.444164	-0.585309	-0.554048
At1g11280.3	S-locus protein kinase, putative similar to receptor protein kinase [Ipomoea trifida] gi|836954|gb|AAC23542; contains protein kinase domain, Pfam:PF00069; contains S-locus glycoprotein family domain, Pfam:PF00954	-0.568471	1.48295	12.99837	0.006977212	0.002993641	-5.24831	-0.26646	-0.282256	-0.907665	-0.740961	-0.645015
At5g18910.1	protein kinase family protein contains protein kinase domain, Pfam:PF00069	-0.568492	1.48297	10.78953	0.00701465	0.003009705	-5.642807	NA	-0.48285	-0.319954	-0.65236	-0.818806
At4g29880.1	leucine-rich repeat family protein contains leucine rich repeats, Pfam:PF00560	-0.568519	1.483	10.99186	0.007247188	0.003109477	-6.192547	NA	-0.513591	-0.626553	-0.565414	NA
At3g08770.1	lipid transfer protein 6 (LTP6) identical to GI:8571927	-0.568606	1.48309	17.07092	0.0009290003	0.0003985967	-8.1525	-0.727654	-0.560362	-0.607439	-0.426808	-0.520766
At1g11600.1	cytochrome P450, putative similar to cytochrome P450 77A2 (CYPLVIIA2) (P-450EG5) [Solanum melongena] and cytochrome P450 77A3 (SP:O48928) [Glycine max]; is a member of the PF|00067 Cytochrome P450 family. ESTs gb|Z30775 and gb|Z30776 come from this gene	-0.569089	1.48359	13.01872	0.002518211	0.001080463	-6.577297	-0.604715	-0.821284	-0.556999	-0.271477	-0.590971
At5g48880.1	acetyl-CoA C-acyltransferase 1 / 3-ketoacyl-CoA thiolase 1 (PKT1) identical to 3-keto-acyl-CoA-thiolase 1 [Arabidopsis thaliana] GI:3169568	-0.569437	1.48394	15.03502	0.001685257	0.000723076	-7.202713	-0.75712	-0.50185	-0.655077	-0.60142	-0.331717
At2g32440.1	ent-kaurenoic acid hydroxylase, putative / cytochrome P450, putative identical to ent-kaurenoic acid hydroxylase / cytochrome P450 CYP88A (GI:13021856) [Arabidopsis thaliana]; similar to ent-kaurenoic acid hydroxylase [Arabidopsis thaliana] GI:13021853	-0.569538	1.48405	11.63823	0.002672647	0.001146725	-6.499736	-0.702281	-0.641354	-0.732445	-0.535643	-0.235965
At1g31550.1	GDSL-motif lipase, putative similar to lipase [Arabidopsis thaliana] GI:1145627; contains InterPro Entry IPR001087 Lipolytic enzyme, G-D-S-L family	-0.569608	1.48412	11.28501	0.006719953	0.002883262	-5.296214	-0.572467	-0.674986	-0.683849	-0.092117	-0.82462
At5g22880.1	histone H2B, putative strong similarity to histone H2B-3 Lycopersicon esculentum GI:3021485, H2B Gossypium hirsutum SP|O22582; contains Pfam profile PF00125 Core histone H2A/H2B/H3/H4	-0.569637	1.48415	13.33094	0.003980758	0.001707983	-5.946206	-0.615241	-0.165497	-0.606479	-0.690754	-0.770216
At3g02040.1	glycerophosphoryl diester phosphodiesterase family protein contains Pfam profile PF03009: Glycerophosphoryl diester phosphodiesterase family	-0.569668	1.48418	11.94553	0.008447791	0.003624608	-5.029454	-0.707368	-0.726929	-0.878729	-0.11597	-0.419343
At3g46320.1	histone H4 nearly identical to histone H4 [Arabidopsis thaliana] GI:166740	-0.569772	1.48429	15.72946	0.001160352	0.0004978603	-7.788317	-0.503603	-0.736158	-0.436836	-0.682264	-0.489998
At5g51030.1	short-chain dehydrogenase/reductase (SDR) family protein contains INTERPRO family IPR002198 short chain dehydrogenase/reductase SDR family	-0.569785	1.4843	10.33735	0.008855947	0.003799731	-5.330546	NA	-0.367988	-0.861474	-0.674251	-0.375428
At1g15470.1	transducin family protein / WD-40 repeat family protein Strong similarity to gb AF096285 serine-threonine kinase receptor-associated protein from Mus musculus and contains 5 PF|00400 WD40, G-beta repeat domains. EST gb|F14050 comes from this gene	-0.569893	1.48441	11.55766	0.01233441	0.0052922	-4.591418	-0.230413	-1.134487	-0.559874	-0.380458	-0.544234
At3g26690.1	MutT/nudix family protein similar to SP|Q09790 Diadenosine 5',5'''-P1,P6-hexaphosphate hydrolase (EC 3.6.1.-) (Ap6A hydrolase) {Schizosaccharomyces pombe}; contains Pfam profile PF00293: NUDIX domain	-0.569922	1.48444	10.45058	0.01911004	0.00819935	-4.134780	-0.474957	-0.004724	-0.684697	-0.593712	-1.091521
At4g28460.1	hypothetical protein	-0.570112	1.48464	12.96344	0.003679877	0.001578887	-6.050478	-0.363839	-0.710458	-0.281405	-0.722495	-0.772364
At1g79450.2	LEM3 (ligand-effect modulator 3) family protein / CDC50 family protein similar to GI:4966357; GI:4585976; GI:11994416; GI:9757735 from [Arabidopsis thaliana]	-0.570433	1.48497	11.17108	0.01461086	0.006268934	-4.411267	-0.33501	-1.155561	-0.538517	-0.603812	-0.219266
At1g04920.1	sucrose-phosphate synthase, putative similar to GB:Y11795 from [Craterostigma plantagineum]	-0.570507	1.48505	10.83335	0.01962573	0.008420613	-4.10611	-0.392729	-0.987598	-0.997194	-0.145077	-0.329939
At3g21570.1	expressed protein	-0.571457	1.48602	10.70744	0.01605881	0.006890191	-4.315922	-0.940567	-0.692152	-0.708315	0.049872	-0.566121
At3g09530_36.1	exocyst subunit EXO70 family protein contains Pfam domain PF03081: Exo70 exocyst complex subunit;	-0.571579	1.48615	12.08376	0.003683654	0.001580508	-6.048263	-0.544458	-0.340314	-0.358175	-0.826971	-0.787977
At1g44970.1	peroxidase, putative similar to peroxidase GI:993004 from [Mercurialis annua]	-0.572314	1.48691	13.75853	0.002263336	0.0009711065	-6.735168	-0.363802	-0.801702	-0.738367	-0.512812	-0.444885
At4g40042.1	expressed protein	-0.572516	1.48711	12.10054	0.004377033	0.001878009	-5.829586	-0.785804	-0.515183	-0.22398	-0.829368	-0.508246
At5g13360.1	auxin-responsive GH3 family protein similar to auxin-responsive GH3 product [Glycine max] GI:18591; contains Pfam profile PF03321: GH3 auxin-responsive promoter	-0.573376	1.488	11.12184	0.005248731	0.002252020	-6.06005	NA	-0.792159	-0.65269	-0.366452	-0.482204
At2g33540.1	CTD phosphatase-like protein 3 (CPL3) identical to CTD phosphatase-like 3 (CPL3) [Arabidopsis thaliana] GI:22212705; contains Pfam profile PF03031: NLI interacting factor	-0.573431	1.48806	11.23501	0.009101663	0.003905158	-5.294615	-0.298405	-0.896183	-0.581654	NA	-0.517484
At3g62640.1	expressed protein	-0.573501	1.48813	11.88997	0.002672647	0.001146725	-6.501718	-0.576811	-0.600962	-0.74496	-0.232363	-0.712411
At5g18170.1	glutamate dehydrogenase 1 (GDH1) identical to glutamate dehydrogenase 1 (GDH 1) [Arabidopsis thaliana] SWISS-PROT:Q43314	-0.57352	1.48815	10.98419	0.01089573	0.004674922	-5.054722	NA	-0.237194	-0.496679	-0.707182	-0.853026
At2g20340.1	tyrosine decarboxylase, putative similar to tyrosine/dopa decarboxylase [Papaver somniferum] GI:3282527, SP|Q06087 Tyrosine decarboxylase 3 (EC 4.1.1.25) {Petroselinum crispum}; contains Pfam profile PF00282: Pyridoxal-dependent decarboxylase conserved domain	-0.573714	1.48835	11.80299	0.007253516	0.003112192	-5.202832	-0.38105	-0.962377	-0.810887	-0.320922	-0.393332
At3g25905.1	CLE27, putative CLAVATA3/ESR-Related 27 (CLE27)	-0.573801	1.48844	10.37924	0.007213089	0.003094847	-5.60569	NA	-0.490985	-0.905615	-0.446991	-0.451614
At3g21700.1	expressed protein	-0.574478	1.48914	11.02428	0.007699857	0.003303700	-5.130018	-0.224619	-0.843987	-0.468862	-0.409957	-0.924966
At2g48150.1	glutathione peroxidase, putative	-0.574895	1.48957	10.49746	0.0181463	0.007785848	-4.791112	NA	-0.316185	-0.785972	-0.622528	NA
At1g08140.1	cation/hydrogen exchanger (CHX6a) Note: CHX6a and CHX6b were originally 1 gene but were split pased on alignments with other family members; may be a pseudogene and requires futher investigation; monovalent cation:proton antiporter family 2 (CPA2) member, PMID:11500563	-0.574947	1.48962	10.84926	0.007502875	0.003219182	-5.160042	-0.601022	-0.428349	-1.061216	-0.505163	-0.278983
At1g73590.1	auxin efflux carrier protein, putative (PIN1) identical to putative auxin efflux carrier protein; AtPIN1 [Arabidopsis thaliana] GI:4151319; contains Pfam profile PF03547: Auxin Efflux Carrier	-0.575095	1.48978	11.42236	0.005189581	0.002226641	-5.613364	-0.439548	-0.674271	-0.851513	-0.720552	-0.189589
At5g07720.1	galactosyl transferase GMA12/MNN10 family protein very low similarity to alpha-1,2-galactosyltransferase, Schizosaccharomyces pombe [SP|Q09174]	-0.575512	1.49021	10.16104	0.01113651	0.004778228	-4.70938	-0.323027	-0.440279	-0.616871	-1.141159	-0.356223
At4g25780.1	pathogenesis-related protein, putative similar to gene PR-1 protein - Medicago truncatula, SP|Q40374; contains Pfam profile PF00188: SCP-like extracellular protein	-0.575727	1.49043	11.48577	0.004739937	0.002033717	-5.732858	-0.869619	-0.627957	-0.678348	-0.181578	-0.521136
At5g43310.1	COP1-interacting protein-related contains similarity to COP1-Interacting Protein 7 (CIP7) [Arabidopsis thaliana] GI:3327868	-0.575833	1.49054	10.33819	0.02032556	0.008720883	-4.071786	-0.584915	-0.314583	-0.452812	-0.263214	-1.263643
At3g23150.1	ethylene receptor, putative (ETR2) similar to putative ethylene receptor; ETR2 [Arabidopsis thaliana] gi|3687654|gb|AAC62208.	-0.575931	1.49064	10.60742	0.01115891	0.004787842	-5.020604	NA	-0.553772	-0.719098	-0.203428	-0.827425
At2g23970.1	defense-related protein, putative similar to defense-related protein [Brassica carinata] GI:14009290	-0.576362	1.49108	10.34377	0.003097513	0.001329018	-6.282894	-0.548662	-0.923792	-0.316978	-0.528414	-0.563966
At5g11950.1	expressed protein contains Pfam profile PF03641: decarboxylase family protein	-0.576549	1.49128	11.02956	0.01384583	0.005940691	-4.463688	-0.243941	-0.150065	-0.744944	-0.986745	-0.757052
At1g24060.1	expressed protein	-0.577042	1.49179	11.19884	0.01339541	0.005747433	-4.498459	-0.120414	-0.906551	-0.565311	-0.341749	-0.951184
At3g05550.1	hypoxia-responsive family protein contains Pfam profile: PF04588 hypoxia induced protein conserved region	-0.577073	1.49182	10.81171	0.0008349622	0.0003582487	-8.352784	-0.681195	-0.559074	-0.432693	-0.683351	-0.529051
At5g61430.1	no apical meristem (NAM) family protein PF02365 : No apical meristem (NAM) protein; similar to cup-shaped cotyledon CUC2 (GI:1944132) [Arabidopsis thaliana]	-0.57724	1.49199	10.48039	0.01501883	0.006443977	-4.384842	-0.054448	-1.037543	-0.54587	-0.792978	-0.45536
At5g56330.1	carbonic anhydrase family protein contains proline-rich extensin domains, INTERPRO:IPR002965; contains Pfam profile PF00194: Eukaryotic-type carbonic anhydrase	-0.577906	1.49268	13.86786	0.006372162	0.002734039	-5.358137	-0.619684	-0.930714	-0.400397	-0.20618	-0.732556
At1g32370.2	tobamovirus multiplication protein 2B (TOM2B) identical to tobamovirus multiplication 2B [Arabidopsis thaliana] gi|32698522|dbj|BAC24020; PMID: 12514139	-0.578506	1.4933	11.87733	0.001283251	0.0005505915	-7.624886	-0.536692	-0.491302	-0.832891	-0.554517	-0.477126
At3g17980.1	C2 domain-containing protein similar to zinc finger and C2 domain protein GI:9957238 from [Arabidopsis thaliana]	-0.579045	1.49386	11.33334	0.00898416	0.003854743	-4.957634	-0.542942	-0.739204	-0.710101	-0.85365	-0.04933
At5g66250.3	kinectin-related contains weak similarity to kinectin (GI:3766232) [Vulpes vulpes]	-0.579095	1.49391	11.45206	0.001538108	0.0006599402	-7.34382	-0.510725	-0.421508	-0.794082	-0.702024	-0.467136
At3g20110.1	cytochrome P450 family protein similar to Cytochrome P450 93A1 (SP:Q42798) {Glycine max}; contains Pfam profile: PF00067 cytochrome P450	-0.579442	1.49427	13.76283	0.001350183	0.0005793091	-7.54408	-0.554667	-0.36911	-0.790707	-0.612157	-0.57057
At1g75270_40	dehydroascorbate reductase, putative similar to GI:6939839 from [Oryza sativa]	-0.579667	1.4945	14.78496	0.001099628	0.0004718063	-7.888344	-0.429127	-0.770065	-0.491143	-0.567027	-0.640974
At1g28710.1	expressed protein similar to GI:2827651, GI:7527728, GI:4406788, GI:6063544, GI:10764853 from [Arabidopsis thaliana]	-0.580077	1.49493	13.76858	0.001448454	0.0006214734	-7.441908	-0.414049	-0.829232	-0.596587	-0.567723	-0.492796
At3g15600.1	hypothetical protein low similarity to KED [Nicotiana tabacum] GI:8096269; contains Pfam profile PF03384: Drosophila protein of unknown function, DUF287	-0.580225	1.49508	13.18732	0.001257430	0.0005395126	-7.662118	-0.806478	-0.622565	-0.515961	-0.423037	-0.533084
At4g00180.1	axial regulator YABBY3 (YABBY3) identical to YABBY3 [Arabidopsis thaliana] GI:4928753	-0.581048	1.49594	12.96473	0.002688428	0.001153497	-6.484108	-0.752841	-0.803384	-0.276475	-0.542931	-0.529607
At5g66250.2	kinectin-related contains weak similarity to kinectin (GI:3766232) [Vulpes vulpes]	-0.582092	1.49702	10.93489	0.005889769	0.002527063	-5.449062	-0.642969	-0.1347	-0.756679	-0.85263	-0.523481
At3g59320.1	integral membrane protein, putative contains Pfam profile PF00892: Integral membrane protein; identical to anthocyanin-related membrane protein 2 (GI:16416385) [Arabidopsis thaliana]	-0.582734	1.49768	11.11002	0.001068076	0.0004582685	-7.931288	-0.708287	-0.449516	-0.463798	-0.559628	-0.732442
At2g45480.1	expressed protein	-0.582928	1.49789	10.68353	0.02210852	0.009485877	-3.982542	-0.724941	-0.793393	-1.071216	0.003138	-0.328229
At3g15510.1	no apical meristem (NAM) family protein (NAC2) identical to AtNAC2 [Arabidopsis thaliana] GI:12060426; contains Pfam PF02365: No apical meristem (NAM) domain; similar to jasmonic acid 2 GB:AAF04915 from [Lycopersicon esculentum]	-0.583771	1.49876	11.56634	0.001213307	0.0005205813	-7.716338	-0.499969	-0.592226	-0.59231	-0.809795	-0.424554
At4g15210.1	beta-amylase (BMY1) / 1,4-alpha-D-glucan maltohydrolase identical to Beta-amylase (EC 3.2.1.2) (1,4-alpha-D-glucan maltohydrolase) SP:P25853 [Arabidopsis thaliana]	-0.584255	1.49926	12.16300	0.01534471	0.006583799	-4.358995	-0.910383	-0.077759	-0.294405	-0.731353	-0.907374
At5g12000.1	protein kinase family protein contains protein kinase domain, Pfam:PF00069	-0.585376	1.50043	10.83397	0.001845818	0.0007919665	-7.047578	-0.819951	-0.520143	-0.511348	-0.362658	-0.712778
At2g22122.1	expressed protein	-0.585645	1.50071	10.83696	0.01931122	0.008285668	-4.356926	NA	-0.43395	-0.632391	-0.232142	-1.044097
At3g30775_36.45	proline oxidase, mitochondrial / osmotic stress-responsive proline dehydrogenase (POX) (PRO1) (ERD5) nearly identical to SP|P92983 Proline oxidase, mitochondrial precursor (EC 1.5.3.-) (Osmotic stress- induced proline dehydrogenase) [Arabidopsis thaliana]; identical to cDNA proline oxidase precursor GI:1817543	-0.586516	1.50162	13.50664	0.002073290	0.0008895653	-6.88463	-0.562611	-0.462074	-0.35145	-0.785838	-0.770605
At5g55400_37.5	fimbrin-like protein, putative similar to fimbrin-like protein (ATFIM1) [Arabidopsis thaliana] GI:2905893; contains Pfam profile PF00307: Calponin homology (CH) domain	-0.586523	1.50162	11.44731	0.003097513	0.001329018	-6.282935	-0.791568	-0.862729	-0.354785	-0.46019	-0.463345
At3g13662.1	disease resistance-responsive protein-related / dirigent protein-related similar to pathogenesis-related protein [Pisum sativum] gi|4585273|gb|AAD25355; similar to dirigent protein [Forsythia x intermedia] gi|6694695|gb|AAF25358	-0.58738	1.50252	10.65974	0.008637329	0.003705931	-5.005544	-0.62805	-0.189925	-0.538915	-0.506131	-1.07388
At1g70480.1	expressed protein contains Pfam profile PF02713: Domain of unknown function DUF220	-0.587458	1.5026	13.19713	0.001160352	0.0004978603	-7.787647	-0.787789	-0.496537	-0.494011	-0.467626	-0.691329
At4g32980_35.3	homeobox protein (ATH1) identical to SWISS-PROT:P48731 homeobox protein ATH1. [Arabidopsis thaliana]	-0.587574	1.50272	13.23995	0.001274131	0.0005466786	-7.639519	-0.762821	-0.597264	-0.375505	-0.514154	-0.688127
At5g57810.1	senescence-associated protein-related similar to senescence-associated protein 5 [Hemerocallis hybrid cultivar] gi|3551954|gb|AAC34855	-0.587583	1.50273	10.47425	0.003832397	0.001644328	-5.993988	-0.854608	-0.29143	-0.546188	-0.428244	-0.817447
At4g22550.1	phosphatidic acid phosphatase-related / PAP2-related contains Pfam profile PF01569: PAP2 superfamily	-0.587672	1.50282	12.41751	0.002224869	0.000954602	-6.766337	-0.408407	-0.500475	-0.454665	-0.689602	-0.885212
At5g25980_5	glycosyl hydrolase family 1 protein contains Pfam PF00232 : Glycosyl hydrolase family 1 domain; TIGRFAM TIGR01233: 6-phospho-beta-galactosidase; identical to thioglucosidase (GI:871992) [Arabidopsis thaliana]; similar to myrosinase precursor (EC 3.2.3.1)(Sinigrinase) (Thioglucosidase) SP|P37702 from [Arabidopsis thaliana]	-0.58815	1.50332	15.61444	0.004294545	0.001842617	-5.852104	-0.699342	-0.139424	-0.656141	-0.767138	-0.678703
At3g21180.1	calcium-transporting ATPase, plasma membrane-type, putative / Ca2+-ATPase, putative (ACA9) identical to SP|Q9LU41 Potential calcium-transporting ATPase 9, plasma membrane-type (EC 3.6.3.8) (Ca(2+)-ATPase isoform 9) {Arabidopsis thaliana}	-0.589436	1.50466	11.44087	0.008822803	0.003785511	-4.979436	-0.944227	-0.09939	-0.774094	-0.64721	-0.48226
At4g12110.1	sterol desaturase family protein similar to sterol 4-alpha-methyl-oxidase GI:16973471 from [Arabidopsis thaliana]; contains Pfam profile PF01598: Sterol desaturase	-0.589534	1.50476	12.38653	0.001817742	0.0007799202	-7.075007	-0.304813	-0.681057	-0.518956	-0.681736	-0.761108
At5g12900.1	expressed protein	-0.590027	1.50528	10.77188	0.003243497	0.001391654	-6.222172	-0.616518	-0.4125	-0.301862	-0.773872	-0.845383
At5g45350.1	proline-rich family protein contains proline rich extensin domains, INTERPRO:IPR002965	-0.590112	1.50536	13.28859	0.0005271011	0.0002261579	-9.232419	-0.644497	-0.541788	-0.616063	-0.497801	-0.650413
At2g01520.1	major latex protein-related / MLP-related low similarity to major latex protein {Papaver somniferum}[GI:169000] contains Pfam profile PF00407: Pathogenesis-related protein Bet v I family	-0.590519	1.50579	12.14590	0.005605284	0.002405002	-5.505755	-0.760196	-0.144468	-0.481096	-0.767402	-0.799434
At1g61310.1	disease resistance protein (CC-NBS-LRR class), putative domain signature CC-NBS-LRR exists, suggestive of a disease resistance protein.	-0.590823	1.50611	11.52729	0.01889633	0.008107657	-4.149005	-0.110421	-1.086758	-0.935418	-0.461146	-0.360371
At1g11765.1	S1 self-incompatibility protein-related contains weak similarity to S1 self-incompatibility protein [Papaver rhoeas] gi|452430|emb|CAA52380	-0.592027	1.50736	12.12888	0.009584148	0.004112173	-4.886873	-0.017296	-0.610424	-0.831765	-0.710052	-0.7906
At4g36470.1	S-adenosyl-L-methionine:carboxyl methyltransferase family protein similar to SAM:jasmonic acid carboxyl methyltransferase (JMT)[GI:13676829] and to SAM:salicylic acid carboxyl methyltransferase (SAMT)[GI:6002712][Clarkia breweri]	-0.593017	1.5084	10.72829	0.002718645	0.001166461	-7.095353	NA	-0.701042	-0.698293	-0.437601	-0.535134
At1g49740.1	expressed protein similar to MAP3K-like protein kinase GB:CAB16796 GI:4006878 from [Arabidopsis thaliana]	-0.593158	1.50855	12.28416	0.0009972636	0.0004278858	-8.041407	-0.604978	-0.676819	-0.741355	-0.389099	-0.553541
At2g20820.2	expressed protein .	-0.594189	1.50962	14.53581	0.0008002206	0.0003433425	-8.44092	-0.521546	-0.734513	-0.650429	-0.439799	-0.624658
At3g62710.1	glycosyl hydrolase family 3 protein exhydrolase II - Zea mays, EMBL:AF064707	-0.594713	1.51017	11.58976	0.009799374	0.004204518	-5.200579	NA	-0.634795	-0.658578	-0.219002	-0.866476
At3g43960.1	cysteine proteinase, putative contains similarity to cysteine proteinase RD21A (thiol protease) GI:435619, SP:P43297 from [Arabidopsis thaliana]	-0.595535	1.51103	11.63213	0.002317211	0.000994222	-6.698207	-0.772622	-0.535834	-0.852149	-0.401751	-0.41532
At5g60660.1	major intrinsic family protein / MIP family protein similar to mipC protein GI:1657948 from [Mesembryanthemum crystallinum]	-0.596048	1.51157	11.64450	0.001448454	0.0006214734	-7.440874	-0.574223	-0.453061	-0.562451	-0.50873	-0.881777
At5g15720.1	GDSL-motif lipase/hydrolase family protein similar to family II lipase EXL3 (GI:15054386) and EXL2 (GI:15054384) [Arabidopsis thaliana]; contains Pfam profile PF00657: Lipase/Acylhydrolase with GDSL-like motif	-0.596397	1.51194	12.88202	0.001492189	0.0006402385	-7.391305	-0.728835	-0.500816	-0.577191	-0.377962	-0.79718
At3g57160.1	expressed protein	-0.596948	1.51251	10.83078	0.01095280	0.004699406	-5.045521	NA	-0.484412	-0.634005	-0.295884	-0.973489
At5g52030.2	TraB protein-related	-0.597334	1.51292	10.79432	0.001406133	0.0006033152	-7.48935	-0.666274	-0.528747	-0.339549	-0.720861	-0.731239
At5g16500.1	protein kinase family protein contains protein kinase domain, Pfam:PF00069	-0.597578	1.51317	10.22490	0.01269002	0.005444777	-4.557131	-0.71264	-0.28053	-0.406429	-0.397536	-1.190754
At5g53900.2	expressed protein similar to unknown protein (gb|AAF34833.1)	-0.599527	1.51522	10.54784	0.01136169	0.004874846	-4.68627	-1.14527	-0.589271	-0.343091	-0.690677	-0.229325
At3g30775.1	proline oxidase, mitochondrial / osmotic stress-responsive proline dehydrogenase (POX) (PRO1) (ERD5) nearly identical to SP|P92983 Proline oxidase, mitochondrial precursor (EC 1.5.3.-) (Osmotic stress- induced proline dehydrogenase) [Arabidopsis thaliana]; identical to cDNA proline oxidase precursor GI:1817543	-0.599528	1.51522	13.3758	0.002672647	0.001146725	-6.501218	-0.913975	-0.625533	-0.671716	-0.442486	-0.34393
At5g26000_1.25	glycosyl hydrolase family 1 protein contains Pfam PF00232 : Glycosyl hydrolase family 1 domain; TIGRFAM TIGR01233: 6-phospho-beta-galactosidase; identical to Myrosinase precursor (Sinigrinase) (SP:P37702) [Arabidopsis thaliana]	-0.599624	1.51532	13.78047	0.002188609	0.000939044	-6.789743	-0.914199	-0.417336	-0.493737	-0.479578	-0.693268
At1g69440.1	PAZ domain-containing protein / piwi domain-containing protein similar to SP|Q9XGW1 PINHEAD protein (ZWILLE protein) {Arabidopsis thaliana}; contains Pfam profiles PF02171: Piwi domain, PF02170: PAZ domain	-0.600393	1.51613	11.26725	0.01212249	0.005201272	-4.611916	-0.180851	-0.896356	-0.564877	-1.036837	-0.323044
At1g78460.1	SOUL heme-binding family protein weak similarity to SOUL protein [Mus musculus] GI:4886906; contains Pfam profile PF04832: SOUL heme-binding protein	-0.60153	1.51732	11.67127	0.001502418	0.000644627	-7.376712	-0.568644	-0.466304	-0.886674	-0.623933	-0.462093
At3g62750.1	glycosyl hydrolase family 1 protein contains Pfam PF00232 : Glycosyl hydrolase family 1 domain; similar to hydroxyisourate hydrolase (GI:19569603) [Glycine max]	-0.601549	1.51734	11.11021	0.01216851	0.00522102	-4.608115	-0.520503	-1.082128	-0.751293	-0.076701	-0.577118
At5g50730.1	expressed protein ; expression supported by MPSS	-0.601653	1.51745	12.55007	0.001969691	0.0008451153	-6.957312	-0.907803	-0.619778	-0.522512	-0.370942	-0.587231
At1g56560.1	beta-fructofuranosidase, putative / invertase, putative / saccharase, putative / beta-fructosidase, putative similar to neutral invertase [Daucus carota] GI:4200165; contains Pfam profile PF04853: Plant neutral invertase	-0.602191	1.51802	11.65295	0.003483537	0.001494646	-6.125765	-0.294857	-0.905885	-0.787808	-0.55255	-0.469857
At5g55860.1	expressed protein contains Pfam profile PF05701: Plant protein of unknown function (DUF827); expression supported by MPSS	-0.602646	1.5185	11.43029	0.001350572	0.0005794763	-7.542636	-0.804018	-0.370461	-0.623085	-0.52104	-0.694629
At5g13170.1	nodulin MtN3 family protein similar to MtN3 GI:1619602 (root nodule development) from [Medicago truncatula]; identical to cDNA senescence-associated protein (SAG29) mRNA, partial cds GI:4426938	-0.602945	1.51881	10.68279	0.01622408	0.0069611	-4.562912	NA	-0.841397	-0.909672	-0.182354	-0.478357
At5g06839.1	bZIP family transcription factor contains Pfam profile: PF00170 bZIP transcription factor	-0.603756	1.51967	10.11616	0.005573746	0.002391471	-5.517635	-0.810802	-0.658516	-0.57672	-0.126315	-0.846429
At5g44730.2	haloacid dehalogenase-like hydrolase family protein low similarity to SP|Q94915 Rhythmically expressed gene 2 protein (DREG-2) {Drosophila melanogaster}; contains InterPro accession IPR005834: Haloacid dehalogenase-like hydrolase	-0.604678	1.52064	3603-11-01	0.0008585204	0.0003683566	-8.300551	-0.575757	-0.601039	-0.553918	-0.47306	-0.819615
At2g29440_40	glutathione S-transferase, putative	-0.604754	1.52072	13.37913	0.004225711	0.001813083	-5.872708	-0.437217	-0.934476	-0.253037	-0.710843	-0.688197
At1g14440.2	zinc finger homeobox family protein / ZF-HD homeobox family protein	-0.604975	1.52095	4783-12-01	0.002924636	0.001254844	-6.353281	-0.7592	-0.679327	-0.494673	-0.836351	-0.255325
At5g09480.1	hydroxyproline-rich glycoprotein family protein contains proline-rich extensin domains, INTERPRO:IPR002965; Common family members At5g09530, At5g09520, At1g44222 [Arabidopsis thaliana]	-0.605218	1.52121	10.40701	0.006044848	0.002593602	-5.415246	-0.222702	-0.939263	-0.845994	-0.608438	-0.409695
At5g26717.1	hypothetical protein	-0.605391	1.52139	12.89112	0.0005947485	0.0002551827	-8.981185	-0.715147	-0.553179	-0.469133	-0.643396	-0.646097
At4g31330.1	expressed protein contains Pfam profile PF04654: Protein of unknown function, DUF599	-0.606597	1.52266	11.00265	0.0009290003	0.0003985967	-8.157146	-0.671871	-0.561997	-0.387643	-0.73752	-0.673952
At5g66670.1	hypothetical protein contains Pfam:PF05055: Protein of unknown function (DUF677)	-0.606629	1.5227	11.80206	0.003744711	0.001606705	-6.027737	-0.402213	-0.792776	-0.347826	-0.9425	-0.547828
At3g12460.1	hypothetical protein	-0.606663	1.52273	11.46440	0.01678051	0.007199844	-4.270369	-0.625855	-0.397895	-1.221223	-0.120651	-0.667692
At5g41680.2	protein kinase family protein contains protein kinase domain, Pfam:PF00069; similar to receptor-like protein kinase (GI:4008006) [Arabidopsis thaliana]; similar to receptor-like kinase RHG1 (GI:21239380) (GI:21239382) [Glycine max]	-0.606905	1.52299	13.67935	0.002775259	0.001190752	-6.430266	-0.47561	-0.86005	-0.340053	-0.834102	-0.524713
At4g15210.2	beta-amylase (BMY1) / 1,4-alpha-D-glucan maltohydrolase identical to Beta-amylase (EC 3.2.1.2) (1,4-alpha-D-glucan maltohydrolase) SP:P25853 [Arabidopsis thaliana]	-0.607208	1.52331	12.54736	0.002088547	0.0008961116	-6.869705	-0.820535	-0.301345	-0.5529	-0.596	-0.76526
At3g61180.1	zinc finger (C3HC4-type RING finger) family protein low similarity to RNF6 protein [Mus musculus] GI:20530241; contains Pfam profile PF00097: Zinc finger, C3HC4 type (RING finger)	-0.607449	1.52356	11.61441	0.01173652	0.005035669	-4.649123	-0.377316	-0.096936	-0.949356	-0.690079	-0.923559
At5g50650.1	WD-40 repeat family protein / St12p protein, putative contains 4 WD-40 repeats (PF0400); similar to St12p protein GI:166878 [Arabidopsis thaliana]	-0.607738	1.52387	11.88071	0.001166842	0.000500645	-7.773466	-0.476235	-0.627921	-0.426893	-0.808863	-0.698777
At3g56230_40	speckle-type POZ protein-related contains Pfam PF00651 : BTB/POZ domain; similar to Speckle-type POZ protein (SP:O43791) [Homo sapiens]	-0.608134	1.52429	10.01071	0.01751637	0.007515573	-4.839819	NA	-0.58501	-0.357058	NA	-0.882333
At3g60640_44.95	autophagy 8g (APG8g) identical to autophagy 8g [Arabidopsis thaliana] GI:19912163; contains Pfam profile PF02991: Microtubule associated protein 1A/1B, light chain 3; supporting cDNA gi|19912162|dbj|AB073181.1|	-0.608137	1.52429	11.94520	0.0004456131	0.0001911947	-9.61289	-0.539883	-0.660863	-0.576404	-0.68292	-0.580617
At3g27360.1	histone H3 identical to histone H3 from Zea mays SP|P05203, Medicago sativa GI:166384, Encephalartos altensteinii SP|P08903, Pisum sativum SP|P02300; contains Pfam profile PF00125 Core histone H2A/H2B/H3/H4	-0.609766	1.52601	14.88161	0.000663516	0.0002846881	-8.799559	-0.729123	-0.628436	-0.440415	-0.586728	-0.664124
At3g10460.1	self-incompatibility protein-related similar to self-incompatibility [Papaver nudicaule] GI:3097262	-0.610234	1.52651	11.35186	0.001616103	0.000693405	-7.263985	-0.618324	-0.915055	-0.448006	-0.590894	-0.478892
At5g07510.1	glycine-rich protein (GRP14) oleosin; glycine-rich protein 14 (GRP14) PMID:11431566; PIR:JQ1063	-0.610864	1.52717	16.25474	0.002688428	0.001153497	-6.486104	-0.280573	-0.80252	-0.821666	-0.483911	-0.665653
At4g30860.1	SET domain-containing protein low similarity to IL-5 promoter REII-region-binding protein [Homo sapiens] GI:12642795; contains Pfam profile PF00856: SET domain	-0.611012	1.52733	10.72328	0.002771647	0.001189202	-6.434492	-0.739644	-0.555346	-0.282356	-0.57315	-0.904564
At2g27360.1	lipase, putative similar to lipase [Arabidopsis thaliana] GI:1145627; contains Pfam profile PF00657: Lipase/Acylhydrolase with GDSL-like motif	-0.6111	1.52742	11.47043	0.002110405	0.0009054902	-6.851823	-0.341703	-0.542112	-0.798148	-0.843313	-0.530222
At5g56220.1	expressed protein	-0.611252	1.52758	10.60273	0.009793122	0.004201835	-4.863608	-0.913681	-0.077699	-0.933352	-0.532749	-0.598782
At1g19640_39.55	S-adenosyl-L-methionine:jasmonic acid carboxyl methyltransferase (JMT) nearly identical to gi:13676829	-0.611534	1.52788	11.21750	0.0005379899	0.0002308299	-9.181869	-0.74062	-0.640006	-0.542676	-0.621882	-0.512487
At3g54950_46.3	patatin-related low similarity to patatin [GI:169500][Solanum tuberosum]; contains Patatin domain PF01734	-0.612064	1.52844	11.51149	0.001350011	0.0005792355	-7.548776	-0.442111	-0.484788	-0.71412	-0.856388	-0.562913
At3g26310.1	cytochrome P450 family protein contains Pfam profile: PF00067 cytochrome P450	-0.613246	1.5297	12.00917	0.0008288645	0.0003556325	-8.369306	-0.81186	-0.529733	-0.64776	-0.465548	-0.611327
At1g18250.1	thaumatin, putative identical to SP|P50699 Thaumatin-like protein precursor {Arabidopsis thaliana}; strong similarity to pathogenesis-related group 5 protein GI:2749943 from [Brassica rapa]	-0.614012	1.53051	13.15524	0.001171760	0.0005027553	-7.766407	-0.639303	-0.863344	-0.613378	-0.523537	-0.430498
At3g04700.1	expressed protein	-0.614097	1.5306	12.16490	0.000971155	0.0004166836	-8.082335	-0.414879	-0.673716	-0.611893	-0.557954	-0.812044
At5g26000_20	glycosyl hydrolase family 1 protein contains Pfam PF00232 : Glycosyl hydrolase family 1 domain; TIGRFAM TIGR01233: 6-phospho-beta-galactosidase; identical to Myrosinase precursor (Sinigrinase) (SP:P37702) [Arabidopsis thaliana]	-0.614177	1.53068	14.88293	0.005133114	0.002202413	-5.62749	-0.838797	-0.172755	-0.600534	-0.557777	-0.901019
At1g34095.1	expressed protein ; expression supported by MPSS	-0.615036	1.5316	12.06996	0.007637581	0.003276979	-5.138471	-0.698989	-0.952508	-0.844319	-0.144295	-0.435068
At4g31650.1	transcriptional factor B3 family protein low similarity to reproductive meristem gene 1 from [Brassica oleracea var. botrytis] GI:3170424, [Arabidopsis thaliana] GI:13604227; contains Pfam profile PF02362: B3 DNA binding domain	-0.615131	1.5317	11.05013	0.002136790	0.0009168106	-6.829434	-0.837457	-0.499441	-0.692694	-0.739036	-0.307027
At1g33970.1	avirulence-responsive protein, putative / avirulence induced gene protein, putative / AIG protein, putative similar to SP|P54120 AIG1 protein {Arabidopsis thaliana}; contains Pfam profile PF04548: AIG1 family	-0.615781	1.53239	11.97877	0.003549332	0.001522876	-6.102823	-0.190435	-0.645526	-0.870462	-0.737196	-0.635284
At4g24670.1	alliinase family protein contains Pfam profiles: PF04864 allinase C-terminal domain, PF04863 alliinase EGF-like domain	-0.616238	1.53287	11.17297	0.002236557	0.0009596168	-6.753918	-0.6897	-0.96506	-0.484116	-0.493193	-0.449122
At1g09380.1	integral membrane family protein / nodulin MtN21-related similar to MtN21 GI:2598575 (root nodule development) from [Medicago truncatula]	-0.616465	1.53311	10.78324	0.01012918	0.004346022	-4.82223	-0.075528	-0.789718	-1.036652	-0.651556	-0.52887
At2g27510.1	ferredoxin, putative similar to non-photosynthetic ferredoxin from Citrus sinensis [GI:1360725], Ferredoxin, root R-B2 from Raphanus sativus [SP|P14937]; contains Pfam profile PF00111 2Fe-2S iron-sulfur cluster binding domain	-0.61751	1.53423	13.38329	0.0005149887	0.000220961	-9.288689	-0.746124	-0.668788	-0.57042	-0.525874	-0.576344
At4g08780.1	peroxidase, putative similar to peroxidase isozyme [Armoracia rusticana] gi|217932|dbj|BAA14143	-0.617528	1.53424	12.70059	0.001272967	0.0005461789	-7.642968	-0.907742	-0.518234	-0.536463	-0.629978	-0.495224
At1g61190_40	disease resistance protein (CC-NBS-LRR class), putative domain signature CC-NBS-LRR exists, suggestive of a disease resistance protein.	-0.617676	1.5344	12.49986	0.0007386004	0.0003169038	-8.590039	-0.713349	-0.415026	-0.583343	-0.695891	-0.680772
At5g17210.1	expressed protein	-0.618212	1.53497	10.74475	0.001568478	0.0006729711	-7.308971	-0.874495	-0.730853	-0.390323	-0.564245	-0.531144
At1g51250.1	expressed protein similar to hypothetical protein GB:AAD30637	-0.618268	1.53503	12.70758	0.007472523	0.003206160	-5.164728	-0.20376	-0.770639	-0.986217	-0.351308	-0.779418
At2g15000.2	expressed protein	-0.618586	1.53537	11.41138	0.01512291	0.006488635	-4.376591	-1.29532	-0.364682	-0.36027	-0.695503	-0.377154
At1g07645.1	lactoylglutathione lyase family protein / glyoxalase I family protein Contains Pfam profile PF00903:glyoxalase family protein	-0.618925	1.53573	11.44028	0.02142402	0.009192186	-4.016139	0.14831	-0.979607	-0.752775	-0.878449	-0.632102
At3g20350.1	expressed protein	-0.619101	1.53592	12.14341	0.0009290003	0.0003985967	-8.15088	-0.71387	-0.669775	-0.698368	-0.361229	-0.652263
At3g05180.1	GDSL-motif lipase/hydrolase family protein similar to early nodulin ENOD8 [Medicago sativa] GI:304037, elicitor-induced glycoprotein iEP4 [Daucus carota] GI:1911765, lanatoside 15'-O-acetylesterase [Digitalis lanata] GI:3688284; contains InterPro Entry IPR001087 Lipolytic enzyme, G-D-S-L family	-0.619574	1.53642	12.99401	0.0006786295	0.0002911727	-8.76107	-0.645534	-0.484395	-0.610197	-0.798584	-0.55916
At5g50350.1	expressed protein	-0.61958	1.53643	11.47926	0.0004953348	0.0002125283	-9.366996	-0.627245	-0.495893	-0.728153	-0.658889	-0.587721
At2g03430.1	ankyrin repeat family protein contains ankyrin repeats, Pfam:PF00023	-0.620308	1.5372	11.66030	0.002723211	0.001168420	-6.460772	-0.284583	-0.82816	-0.865031	-0.580197	-0.543568
At3g27030.1	expressed protein	-0.620679	1.5376	11.41001	0.0009290003	0.0003985967	-8.151254	-0.608422	-0.49261	-0.479902	-0.688062	-0.834396
At5g47530.1	auxin-responsive protein, putative similar to auxin-induced protein AIR12 (GI:11357190) [Arabidopsis thaliana]; similar to stromal cell derived factor receptor 2 (GI:20381292) [Mus musculus]	-0.621511	1.53849	10.44460	0.01519845	0.006521047	-4.369897	-0.273535	-0.445374	-0.994769	-0.272322	-1.121557
At1g75870.1	hypothetical protein	-0.622988	1.54006	11.67675	0.01459966	0.006264128	-4.413958	-0.2283	-0.968656	-1.094001	-0.231766	-0.592216
At1g23800_41.7	aldehyde dehydrogenase, mitochondrial (ALDH3) nearly identical to mitochondrial aldehyde dehydrogenase ALDH3 [Arabidopsis thaliana] gi|19850249|gb|AAL99612; contains Pfam profile PF00171: aldehyde dehydrogenase (NAD) family protein	-0.623477	1.54058	11.52460	0.001143964	0.000490829	-7.81287	-0.575963	-0.876963	-0.423591	-0.658456	-0.582413
At4g16480.1	sugar transporter family protein similar to SP|Q96QE2 Proton myo-inositol co-transporter (Hmit) [Homo sapiens]; contains Pfam profile PF00083: major facilitator superfamily protein	-0.624633	1.54182	10.99711	0.003276835	0.001405958	-6.209041	-0.631225	-0.944103	-0.702849	-0.236179	-0.60881
At2g33460_40	p21-rho-binding domain-containing protein contains Pfam PF00786: P21-Rho-binding domain	-0.626177	1.54347	11.17241	0.0005369179	0.0002303699	-9.190427	-0.618145	-0.566324	-0.504701	-0.675873	-0.765842
At1g11770.1	FAD-binding domain-containing protein similar to SP|P30986 reticuline oxidase precursor (Berberine-bridge-forming enzyme) (BBE) (Tetrahydroprotoberberine synthase) [Eschscholzia californica]; contains PF01565 FAD binding domain	-0.626221	1.54352	11.19759	0.002721559	0.001167712	-6.465514	-0.377884	-0.677229	-0.928277	-0.388366	-0.759351
At2g31500.1	calcium-dependent protein kinase, putative / CDPK, putative similar to calcium-dependent protein kinase [Arabidopsis thaliana] gi|836942|gb|AAA67655; contains protein kinase domain, Pfam:PF00069; contains EF hand domain (calcium-binding EF-hand), Pfam:PF00036, INTERPRO:IPR002048	-0.62672	1.54405	10.83858	0.001449036	0.000621723	-7.439358	-0.643106	-0.313595	-0.808416	-0.667471	-0.701012
At5g54530.1	expressed protein contains Pfam profile PF04398: Protein of unknown function, DUF538	-0.626746	1.54408	10.87573	0.01058189	0.004540265	-4.771968	-0.595841	-0.293909	-0.464156	-0.524071	-1.255754
At5g51590.1	DNA-binding protein-related contains Pfam domain PF03479: Domain of unknown function (DUF296), found in AT-hook motifs Pfam:PF02178	-0.627383	1.54476	12.04683	0.004557811	0.001955574	-5.779288	-0.661871	-0.684376	-0.184871	-0.981821	-0.623977
At1g06170.1	basic helix-loop-helix (bHLH) family protein contains Pfam profile:PF00010 helix-loop-helix DNA-binding domain	-0.628545	1.54601	8171-10-01	0.02191245	0.009401751	-3.991611	-0.067424	-1.216123	-0.8107	-0.268357	-0.780124
At2g19950.1	expressed protein contains 2 transmembrane domains; weak similarity to HPSR2 - heavy chain potential motor protein (GI:871048) [Giardia intestinalis]	-0.628821	1.5463	12.11173	0.0005603159	0.0002404091	-9.090329	-0.508865	-0.594071	-0.569182	-0.691451	-0.780536
At3g58930.1	F-box family protein contains F-box domain Pfam:PF00646	-0.628979	1.54647	11.35164	0.009135705	0.003919764	-4.939226	-1.131963	-0.834294	-0.534155	-0.24898	-0.395505
At3g30300.1	expressed protein contains Pfam PF03138: Plant protein family. The function of this family of plant proteins is unknown; previously annotated as 'auxin-independent growth promoter -related' based on similarity to axi 1 protein (GB:X80301) (GI:559920) from [Nicotiana tabacum], which, due to scienitific fraud was retracted. Retraction in: Schell J. EMBO J 1999 May 17;18(10):2908. PMID:10400497.	-0.629383	1.5469	12.18854	0.0005810218	0.0002492931	-9.027043	-0.605249	-0.463536	-0.765003	-0.632333	-0.680792
At1g09470.1	expressed protein ; expression supported by MPSS	-0.6296	1.54714	12.08729	0.007687158	0.003298251	-5.132099	-0.202716	-0.568401	-1.146235	-0.575757	-0.654892
At1g07750.1	cupin family protein similar to legumin (11S-globulin) from Ginkgo biloba [GI:949869], 11S globulin from Avena sativa [GI:472867]	-0.629897	1.54745	12.96596	0.001756134	0.0007534866	-7.133916	-0.586546	-0.755999	-0.6966	-0.297236	-0.813105
At4g04930.1	fatty acid desaturase family protein similar to D. melanogaster Des-1 protein, GenBank accession number X94180; contains Pfam profile PF00487 Fatty acid desaturase domain	-0.63014	1.54772	10.66418	0.003398111	0.001457993	-6.16172	-0.850565	-0.904683	-0.265497	-0.503887	-0.626068
At3g12145.1	polygalacturonase inhibitor, putative / leucine-rich repeat protein (FLR1) similar to Swiss-Prot:Q05091 polygalacturonase inhibitor precursor (Polygalacturonase-inhibiting protein) [Pyrus communis]; identical to leucine-rich repeat protein FLR1 (FLR1) cDNA NCBI_gi:7637422; contains Pfam domain PF00560 Leucine Rich Repeat	-0.632448	1.55019	15.14738	0.0008191346	0.0003514578	-8.394132	-0.650236	-0.671925	-0.451189	-0.554236	-0.834655
At2g24210.1	myrcene/ocimene synthase (TPS10) nearly identical to GI:9957293; contains Pfam profile: PF01397 terpene synthase family	-0.63247	1.55022	12.41706	0.002102181	0.0009019616	-6.856832	-0.857146	-0.346376	-0.458192	-0.703213	-0.797422
At3g10630.1	glycosyl transferase family 1 protein contains Pfam glycosyl transferase, group 1 family protein domain PF00534; C-terminal portion similar to mannosyltransferase GB:BAA28328 [Escherichia coli]	-0.632551	1.5503	12.68952	0.002593393	0.001112721	-6.541164	-0.648777	-0.821507	-0.383537	-0.399818	-0.909119
At3g17060.1	pectinesterase family protein similar to pectinesterase GB:AAB57669 [Citrus sinensis]; contains Pfam profile: PF01095 pectinesterase	-0.632841	1.55062	11.70926	0.002775259	0.001190752	-6.431664	-0.536284	-0.508613	-1.070929	-0.551895	-0.496487
At5g64990_46.25	Ras-related GTP-binding protein, putative similar to GTP-binding protein GI:550072 from [Homo sapiens]	-0.633073	1.55086	11.05192	0.001894943	0.0008130441	-7.002445	-0.677081	-0.791889	-0.803344	-0.613538	-0.27951
At5g33370.1	GDSL-motif lipase/hydrolase family protein similar to family II lipase EXL3 (GI:15054386), EXL1 (GI:15054382), EXL2 (GI:15054384) [Arabidopsis thaliana]; contains Pfam profile PF00657: Lipase/Acylhydrolase with GDSL-like motif	-0.633594	1.55143	15.63675	0.003264356	0.001400604	-6.213169	-0.966128	-0.50117	-0.361073	-0.488827	-0.850773
At3g28930.1	avrRpt2-induced AIG2 protein (AIG2) identical to SP|P54121 AIG2 protein (avrRpt2-induced gene) {Arabidopsis thaliana}	-0.633984	1.55184	11.77557	0.002395483	0.001027806	-6.658336	-0.644222	-0.578426	-0.271972	-0.840861	-0.83444
At1g03430.1	two-component phosphorelay mediator, putative strong similarity to ATHP1 [Arabidopsis thaliana] GI:4156241	-0.634251	1.55213	11.72631	0.006974636	0.002992536	-5.249581	-0.418677	-1.115131	-0.840083	-0.338455	-0.458908
At3g12170.1	DNAJ heat shock N-terminal domain-containing protein similar to SP|Q9QYI7 DnaJ homolog subfamily B member 8 [Mus musculus]; contains Pfam profile: PF00226 DnaJ domain	-0.634394	1.55229	11.39150	0.003318145	0.001423683	-6.189536	-0.434579	-0.827184	-0.999588	-0.446917	-0.4637
At2g46370.2	auxin-responsive GH3 family protein similar to auxin-responsive GH3 product [Glycine max] GI:18591; contains Pfam profile PF03321: GH3 auxin-responsive promoter	-0.634402	1.55229	12.67565	0.001341686	0.0005756635	-7.560974	-0.351643	-0.692603	-0.854081	-0.588781	-0.684901
At1g18520.1	senescence-associated family protein similar to senescence-associated protein 5 [Hemerocallis hybrid cultivar] gi|3551954|gb|AAC34855	-0.63464	1.55255	10.34294	0.02018196	0.008659269	-4.078648	-0.456797	-1.116016	-0.02704	-0.51845	-1.054899
At3g54800.1	pleckstrin homology (PH) domain-containing protein / lipid-binding START domain-containing protein contains Pfam profiles PF00169: Pleckstring homology (PH) domain, PF01852: Lipid-binding START domain	-0.634995	1.55293	11.22508	0.003538542	0.001518246	-6.10677	-0.555682	-1.032148	-0.69544	-0.291258	-0.600447
At2g38160.1	expressed protein	-0.635075	1.55302	10.28666	0.001619219	0.0006947418	-7.259758	-0.510213	-0.417255	-0.659019	-0.94661	-0.642277
At1g09820.1	pentatricopeptide (PPR) repeat-containing protein contains Pfam profile PF01535: PPR repeat	-0.635663	1.55365	12.22662	0.00901476	0.003867872	-4.954145	-0.112755	-0.623081	-0.715125	-1.117675	-0.609681
At3g10820.1	transcription elongation factor-related low similarity to transcription elongation factor TFIIS.h [Mus musculus] GI:3288547	-0.63579	1.55379	10.85337	0.007510697	0.003222538	-5.543231	-0.250575	-0.893379	-0.698984	NA	-0.700222
At5g05800.1	expressed protein	-0.635919	1.55393	10.49113	0.01789430	0.007677724	-4.206075	-0.576141	-0.609192	-0.320984	-0.29603	-1.377246
At2g37750.1	expressed protein	-0.63596	1.55397	11.07952	0.005899399	0.002531195	-5.447255	-0.269087	-0.550363	-0.744146	-1.113696	-0.502506
At5g13930_40	chalcone synthase / naringenin-chalcone synthase identical to SP|P13114	-0.636663	1.55473	14.73241	0.01272384	0.005459287	-4.552367	-1.240493	-0.65959	-0.429724	-0.161633	-0.691875
At1g10770.1	invertase/pectin methylesterase inhibitor family protein contains Pfam profile PF04043: Plant invertase/pectin methylesterase inhibitor	-0.638162	1.55635	12.32606	0.007312297	0.003137413	-5.192779	-0.330605	-0.97542	-0.927105	-0.23806	-0.719622
At4g13050.1	acyl-[acyl carrier protein] thioesterase, putative / acyl-ACP thioesterase, putative / oleoyl-[acyl-carrier protein] hydrolase, putative / S-acyl fatty acid synthase thioesterase, putative strong similarity to acyl-ACP thioesterase; oleoyl-[acyl-carrier protein] hydrolase [Brassica napus] GI:435011; contains Pfam profile PF01643: Acyl-ACP thioesterase	-0.638316	1.55651	11.35415	0.005110159	0.002192564	-5.633239	-0.276647	-0.837589	-0.807837	-0.925261	-0.344245
At1g78140.1	methyltransferase-related similar to Probable delta(24)-sterol C-methyltransferase (Swiss-Prot:O14321) [Schizosaccharomyces pombe]; similar to C5-O-methyltransferase (GI:5921167) [Streptomyces avermitilis]; similar to S-adenosyl-methionine-sterol-C- methyltransferase (GI:3560474) [Nicotiana tabacum]	-0.639084	1.55734	12.90183	0.001143964	0.000490829	-7.815081	-0.646286	-0.824151	-0.388911	-0.776584	-0.559489
At5g10950.1	cylicin-related low similarity to SP|Q28092 Cylicin II (Multiple-band polypeptide II) {Bos taurus}	-0.639181	1.55745	10.61400	0.001127027	0.0004835621	-7.850843	-0.519233	-0.483571	-0.613719	-0.922401	-0.656983
At1g48020.1	invertase/pectin methylesterase inhibitor family protein similar to SP|P83326 Pectinesterase inhibitor (Pectin methylesterase inhibitor) (PMEI) {Actinidia chinensis}; contains Pfam profile PF04043: Plant invertase/pectin methylesterase inhibitor	-0.639356	1.55763	12.30646	0.002742987	0.001176905	-6.450158	-0.319802	-0.886397	-0.767334	-0.429267	-0.793979
At4g26260.1	expressed protein similar to myo-inositol oxygenase [Sus scrofa] gi|17432544|gb|AAL39076	-0.639532	1.55782	11.67598	0.002042708	0.0008764438	-6.906706	-0.749544	-0.765492	-0.446499	-0.361745	-0.874378
At4g17460.1	homeobox-leucine zipper protein 1 (HAT1) / HD-ZIP protein 1 identical to Homeobox-leucine zipper protein HAT1 (SP:P46600) [Arabidopsis thaliana]	-0.639646	1.55795	13.66490	0.0004466068	0.0001916211	-9.604677	-0.691012	-0.699977	-0.672394	-0.482798	-0.652051
At1g19550_40	dehydroascorbate reductase, putative similar to dehydroascorbate reductase [Arabidopsis thaliana] gi|10952514|gb|AAG24946	-0.640056	1.55839	14.35422	0.0003825082	0.0001641189	-9.906813	-0.707787	-0.625909	-0.578533	-0.563198	-0.724853
At5g28020.2	cysteine synthase, putative / O-acetylserine (thiol)-lyase, putative / O-acetylserine sulfhydrylase, putative similar to O-acetylserine(thiol) lyase (EC 4.2.99.8) [Brassica juncea] GI:2245144; contains Pfam profile PF00291: Pyridoxal-phosphate dependent enzyme	-0.640506	1.55888	12.60791	0.0004623969	0.0001983959	-9.51056	-0.599381	-0.699512	-0.693383	-0.491888	-0.718367
At4g39010.1	glycosyl hydrolase family 9 protein endo-1,4-beta-glucanase precursor - Fragariax ananassa, PID:g3549291	-0.641497	1.55995	11.11298	0.004225121	0.001812830	-6.384992	NA	-0.684144	-0.857648	-0.678245	-0.345951
At5g42160.1	GDSL-motif lipase/hydrolase protein-related similar to SP|P40602 Anther-specific proline-rich protein APG precursor {Arabidopsis thaliana}, family II lipases EXL3 GI:15054386, EXL1 GI:15054382, EXL2 GI:15054384 from [Arabidopsis thaliana]	-0.641704	1.56017	10.85903	0.00784974	0.003368008	-5.11032	-0.412266	-1.21023	-0.630787	-0.311354	-0.643883
At3g47340.1	asparagine synthetase 1 [glutamine-hydrolyzing] / glutamine-dependent asparagine synthetase 1 (ASN1) identical to SP|P49078 Asparagine synthetase [glutamine-hydrolyzing] (EC 6.3.5.4) (Glutamine- dependent asparagine synthetase) {Arabidopsis thaliana}	-0.642444	1.56097	13.87540	0.0007462732	0.0003201959	-8.565695	-0.611964	-0.437579	-0.642685	-0.827607	-0.692388
At1g22140.1	expressed protein	-0.642445	1.56097	13.88939	0.0003360833	0.0001441999	-10.15925	-0.609732	-0.680239	-0.674538	-0.696134	-0.551579
At4g04330.1	expressed protein	-0.642649	1.56119	12.13412	0.01649482	0.007077265	-4.287761	-0.403788	-0.062819	-0.614338	-1.062758	-1.069541
At5g27600.1	AMP-binding protein, putative similar to AMP-binding protein (MF39P) gi:1617274 from Brassica napus, long-chain-fatty-acid--CoA ligase - Brassica napus, EMBL:Z72152; contains Pfam AMP-binding enzyme domain PF00501	-0.642845	1.56141	11.95468	0.0005885891	0.0002525399	-9.000816	-0.475258	-0.640987	-0.666379	-0.617239	-0.814365
At5g39940.1	expressed protein	-0.643552	1.56217	10.80244	0.00679984	0.002917538	-5.688386	NA	-0.727457	-0.968914	-0.348699	-0.529138
At1g69520.1	methyltransferase-related weak similarity to SP|Q05197 Phosphatidylethanolamine N-methyltransferase (EC 2.1.1.17) {Rhodobacter sphaeroides}; contains domain similarity with PF01209: methyltransferase, UbiE/COQ5 family	-0.643951	1.5626	10.60789	0.001306745	0.0005606717	-8.472335	-0.663567	-0.554438	-0.731849	-0.625951	NA
At4g36490.1	SEC14 cytosolic factor, putative / phosphoglyceride transfer protein, putative similar to phosphatidylinositol transfer-like protein IV (GI:14486707) [Lotus japonicus]; contains Pfam PF00650 : CRAL/TRIO domain; contains Pfam PF03765 : CRAL/TRIO, N-terminus; supporting cDNA gi|23463078|gb|BT000834.1|	-0.644144	1.56281	10.47609	0.003088298	0.001325065	-6.288964	-0.664556	-0.751858	-0.91485	-0.210915	-0.678544
At5g62500.1	microtubule-associated EB1 family protein similar to EBF3-S (Microtubule-associated protein) [Homo sapiens] GI:12751131; contains Pfam profiles PF00307: Calponin homology (CH) domain, PF03271: EB1 protein	-0.644883	1.56361	10.41549	0.001721749	0.0007387334	-7.168929	-0.711062	-0.536884	-0.57025	-0.976866	-0.429351
At5g13990_38	exocyst subunit EXO70 family protein contains Pfam domain PF03081: Exo70 exocyst complex subunit;	-0.645049	1.56379	10.32624	0.001213307	0.0005205813	-7.71711	-0.485207	-0.807076	-0.617958	-0.859065	-0.455938
At5g07440_40	glutamate dehydrogenase 2 (GDH2) identical to glutamate dehydrogenase 2 (GDH 2) [Arabidopsis thaliana] SWISS-PROT:Q38946	-0.645354	1.56412	12.46943	0.0004647967	0.0001994256	-9.492585	-0.530973	-0.75437	-0.551783	-0.67298	-0.716664
At4g34860.1	beta-fructofuranosidase, putative / invertase, putative / saccharase, putative / beta-fructosidase, putative similar to neutral invertase [Daucus carota] GI:4200165; contains Pfam profile PF04853: Plant neutral invertase	-0.646975	1.56588	11.42763	0.001007428	0.000432247	-8.028696	-0.835949	-0.582686	-0.62749	-0.77962	-0.409132
At2g19650.1	DC1 domain-containing protein contains Pfam profile PF03107: DC1 domain	-0.647182	1.56611	10.35746	0.01058979	0.004543655	-5.580225	NA	-0.599277	-0.887093	NA	-0.455177
At4g08900.1	arginase identical to Swiss-Prot:P46637 arginase (EC 3.5.3.1) [Arabidopsis thaliana]	-0.64863	1.56768	11.91249	0.001184715	0.0005083134	-7.750757	-0.831877	-0.846866	-0.549921	-0.585227	-0.429258
At1g04450_40	p21-rho-binding domain-containing protein contains Pfam PF00786: P21-Rho-binding domain	-0.648742	1.5678	10.57960	0.0006407324	0.0002749125	-8.847452	-0.516437	-0.612247	-0.540197	-0.805553	-0.769278
At3g10940.1	protein phosphatase-related similar to protein phosphatase PTPKIS1 protein (GI:11595504) [Arabidopsis thaliana]	-0.649054	1.56814	12.02601	0.0009453071	0.0004055933	-8.121182	-0.753515	-0.55709	-0.441945	-0.866655	-0.626066
At4g30470.1	cinnamoyl-CoA reductase-related similar to cinnamoyl-CoA reductase from Pinus taeda [GI:17978649], Saccharum officinarum [GI:3341511]	-0.650454	1.56966	13.52401	0.001350183	0.0005793091	-7.546689	-0.377515	-0.624791	-0.588162	-0.769193	-0.892611
At1g09210.1	calreticulin 2 (CRT2) identical to SP|Q38858 Calreticulin 2 precursor {Arabidopsis thaliana}	-0.651285	1.57057	15.64831	0.0005410636	0.0002321487	-9.161062	-0.680764	-0.798947	-0.712498	-0.563913	-0.500306
At5g15950.1	adenosylmethionine decarboxylase family protein contains Pfam profile: PF01536 adenosylmethionine decarboxylase	-0.651714	1.57103	11.61955	0.003144144	0.001349026	-6.262171	-0.633977	-0.19595	-0.765566	-0.799173	-0.863906
At1g52030_40	myrosinase-binding protein, putative (F-ATMBP) identical to SP|Q9SAV1 Myrosinase binding protein-like f-AtMBP [Arabidopsis thaliana]; similar to myrosinase binding protein GI:1711295 from [Brassica napus]; contains Pfam PF01419: Jacalin-like lectin domain; identical to cDNA myrosinase-binding protein-like protein (MBP1.2) GI:6760446	-0.651965	1.57131	14.32212	0.0009693457	0.0004159073	-8.085843	-0.832606	-0.647324	-0.377232	-0.672269	-0.730394
At3g15030.2	TCP family transcription factor, putative similar to TCP3 GB:AAC24010 [Arabidopsis thaliana]	-0.652503	1.57189	11.37964	0.0009219126	0.0003955557	-8.176183	-0.912479	-0.656009	-0.664386	-0.471525	-0.558117
At2g39570.1	ACT domain-containing protein contains Pfam ACT domain PF01842	-0.653363	1.57283	12.00307	0.004868988	0.002089087	-5.697164	-0.520186	-0.34601	-0.92438	-1.038562	-0.437678
At2g04063.1	glycine-rich protein	-0.653551	1.57304	11.90982	0.001516043	0.0006504733	-7.362012	-0.399453	-0.540158	-0.81671	-0.905578	-0.605856
At1g11440.1	expressed protein	-0.653792	1.5733	11.56104	0.0006666727	0.0002860425	-8.788103	-0.491816	-0.725722	-0.765054	-0.516615	-0.769754
At1g15350.1	expressed protein	-0.654117	1.57365	11.45122	0.002626354	0.001126863	-6.524796	-0.593211	-0.494239	-0.711487	-1.06036	-0.411287
At4g25433.1	peptidoglycan-binding LysM domain-containing protein contains Pfam profile PF01476: LysM domain	-0.654342	1.5739	10.40824	0.01235506	0.005301061	-5.327825	NA	-0.817255	NA	-0.780579	-0.365191
At5g56610_49.7	dual specificity protein phosphatase family protein contains Pfam profile: PF00782 dual specificity phosphatase, catalytic domain	-0.654396	1.57396	10.22945	0.00350647	0.001504485	-6.118603	-0.948309	-0.407778	-0.43461	-0.515168	-0.966113
At1g30270.1	CBL-interacting protein kinase 23 (CIPK23) identical to CBL-interacting protein kinase 23 [Arabidopsis thaliana] gi|14486386|gb|AAK61494	-0.654743	1.57434	12.10659	0.005729725	0.002458395	-5.483627	-0.180409	-0.864647	-1.039904	-0.595625	-0.59313
At4g27580.1	expressed protein	-0.655149	1.57478	11.00680	0.004034749	0.001731149	-6.45204	-0.43087	-0.82645	-0.505217	-0.858058	NA
At3g03760.1	LOB domain protein 20 / lateral organ boundaries domain protein 20 (LBD20) identical to SP|Q9SRV3 LOB domain protein 20 {Arabidopsis thaliana}	-0.655346	1.57499	11.09174	0.01623344	0.006965117	-4.304564	-0.498838	-1.417978	-0.638011	-0.389314	-0.332591
At5g56420.2	F-box family protein contains F-box domain Pfam:PF00646	-0.655455	1.57511	10.79106	0.005327845	0.002285964	-5.579465	-0.807038	-0.252579	-0.777027	-0.405671	-1.034958
At2g42990.1	GDSL-motif lipase/hydrolase family protein similar to family II lipase EXL3 (GI:15054386), EXL1 (GI:15054382), EXL2 (GI:15054384) [Arabidopsis thaliana]; contains Pfam profile PF00657: Lipase/Acylhydrolase with GDSL-like motif	-0.65608	1.5758	12.40723	0.001160352	0.0004978603	-7.79085	-0.916973	-0.740517	-0.487958	-0.469672	-0.665281
At3g49160.1	pyruvate kinase family protein similar to SP|Q92122 Pyruvate kinase, muscle isozyme (EC 2.7.1.40) (Cytosolic thyroid hormone binding protein) (CTHBP) {Xenopus laevis}; contains Pfam profile PF00224: Pyruvate kinase, barrel domain	-0.656706	1.57648	11.70829	0.0006012459	0.0002579705	-8.956283	-0.691355	-0.749198	-0.804086	-0.536326	-0.502567
At1g03050.1	epsin N-terminal homology (ENTH) domain-containing protein / clathrin assembly protein-related contains Pfam PF01417: ENTH domain. ENTH (Epsin N-terminal homology) domain; similar to CLATHRIN COAT ASSEMBLY PROTEIN AP180 - Mus musculus, SWISSPROT:Q61548	-0.656948	1.57674	11.61128	0.01018495	0.004369953	-4.81633	-0.109012	-0.95792	-1.072018	-0.676089	-0.469702
At4g04620_47.65	autophagy 8b (APG8b) identical to autophagy 8b [Arabidopsis thaliana] GI:19912153; contains Pfam profile PF02991: Microtubule associated protein 1A/1B, light chain 3	-0.657825	1.5777	12.78608	0.0003005735	0.0001289640	-10.43496	-0.756961	-0.659387	-0.616265	-0.614709	-0.641802
At5g22020.1	strictosidine synthase family protein similar to SP|P15324 Strictosidine synthase precursor (EC 4.3.3.2) {Rauvolfia mannii}; contains Pfam profile PF03088: Strictosidine synthase	-0.657862	1.57774	11.52812	0.01072487	0.004601611	-4.752257	-0.65889	-0.254822	-0.582659	-1.3081	-0.484836
At1g54290.1	eukaryotic translation initiation factor SUI1, putative similar to P|P32911 Protein translation factor SUI1 {Saccharomyces cerevisiae}; contains Pfam profile PF01253: Translation initiation factor SUI1	-0.657898	1.57778	13.14057	0.000271053	0.0001162980	-10.67632	-0.67824	-0.595069	-0.662938	-0.649072	-0.704171
At3g58000.1	VQ motif-containing protein contains PF05678: VQ motif	-0.659487	1.57952	10.42270	0.006973207	0.002991923	-5.251591	-0.084912	-0.95639	-0.661566	-0.677004	-0.917562
At4g21870.1	26.5 kDa class P-related heat shock protein (HSP26.5-P) contains Pfam profile: PF00011 Hsp20/alpha crystallin family: identified in Scharf, K-D., et al,Cell Stress & Chaperones (2001) 6: 225-237.	-0.660712	1.58086	11.65430	0.01038697	0.004456632	-4.794075	-0.378836	-0.355744	-0.417424	-1.213379	-0.938175
At4g38570.1	CDP-diacylglycerol--inositol 3-phosphatidyltransferase, putative / phosphatidylinositol synthase, putative similar to phosphatidylinositol synthase (PIS1) - Arabidopsis thaliana, PID:e1313354 [gi:3367632]	-0.660718	1.58087	9623-10-01	0.001797799	0.0007713632	-7.096429	-0.545558	-0.820886	-0.433393	-0.968812	-0.53494
At1g36390.1	co-chaperone grpE family protein similar to co-chaperone CGE1 precursor isoform b [Chlamydomonas reinhardtii] GI:15384279; contains Pfam profile PF01025: co-chaperone GrpE	-0.661112	1.5813	13.71037	0.002980614	0.001278862	-6.328406	-0.785395	-0.715196	-0.958838	-0.611111	-0.23502
At2g11810.1	1,2-diacylglycerol 3-beta-galactosyltransferase, putative / monogalactosyldiacylglycerol synthase, putative / MGDG synthase, putative identical to monogalactosyldiacylglycerol synthase type C [gi:9927295] from Arabidopsis thaliana, similar to MGDG synthase type A [gi:9884651] from Glycine max	-0.662378	1.58269	10.95130	0.01780555	0.007639647	-4.816847	NA	-0.975151	-0.661159	-0.350825	NA
At1g33950_47.55	avirulence-responsive family protein / avirulence induced gene (AIG1) family protein similar to AIG1 protein SP:P54120 (Arabidopsis thaliana), NTGP4 GB:AAD09518 (Nicotiana tabacum); contains Pfam profile: PF00735 cell division protein (members of this family bind GTP)	-0.662391	1.5827	11.70933	0.0008169399	0.0003505161	-8.402181	-0.646028	-0.562124	-0.494711	-0.694095	-0.914998
At3g05600.1	epoxide hydrolase, putative similar to epoxide hydrolase from [Glycine max] GI:2764806, [Arabidopsis thaliana] GI:1109600; contains Pfam profile PF00561: hydrolase, alpha/beta fold family	-0.66313	1.58351	12.08979	0.004234668	0.001816926	-5.869249	-1.105457	-0.737415	-0.34312	-0.710071	-0.419587
At3g18980.1	F-box family protein contains Pfam:PF00646 F-box domain ; contains TIGRFAM TIGR01640: F-box protein interaction domain ; contains TIGRFAM TIGR01640: F-box protein interaction domain	-0.663372	1.58378	11.66626	0.0004583275	0.0001966499	-9.527002	-0.538616	-0.745334	-0.743501	-0.546662	-0.742748
At1g78530.1	protein kinase family protein contains protein kinase domain, Pfam:PF00069	-0.66543	1.58604	11.36647	0.01138877	0.004886465	-5.457954	NA	-0.383745	-0.76678	NA	-0.845765
At1g01310.1	allergen V5/Tpx-1-related family protein similar to pathogenesis related protein-1 GB:AAC25629 GI:3290004 from [Zea mays]; contains Pfam profile PF00188: SCP-like extracellular protein	-0.665596	1.58622	11.44376	0.005192694	0.002227976	-5.611457	-0.272229	-0.747518	-1.149746	-0.636043	-0.522444
At1g74880.1	expressed protein	-0.665741	1.58638	13.33568	0.0005603159	0.0002404091	-9.090712	-0.576412	-0.839936	-0.774523	-0.556869	-0.580967
At3g54950.1	patatin-related low similarity to patatin [GI:169500][Solanum tuberosum]; contains Patatin domain PF01734	-0.666526	1.58725	12.28775	0.001742247	0.000747528	-7.144426	-0.442757	-0.624215	-0.700954	-1.030194	-0.534509
At1g66250.1	glycosyl hydrolase family 17 protein similar to beta-1,3-glucanase GI:15150341 from [Camellia sinensis]	-0.666529	1.58725	11.77332	0.000732096	0.000314113	-8.617412	-0.502279	-0.870796	-0.52825	-0.741219	-0.690102
At3g19850.1	phototropic-responsive NPH3 family protein contains NPH3 family domain, Pfam:PF03000	-0.666884	1.58764	11.08593	0.001114385	0.0004781378	-7.867128	-0.713075	-0.73327	-0.414353	-0.912854	-0.560867
At3g25585.1	aminoalcoholphosphotransferase, putative strong similarity to aminoalcoholphosphotransferase [Arabidopsis thaliana] GI:3661593; contains Pfam profile PF01066: CDP-alcohol phosphatidyltransferase	-0.666934	1.5877	11.48618	0.008774514	0.003764791	-4.987483	-0.665308	-0.201628	-0.398476	-1.107514	-0.961745
At4g24960.1	ABA-responsive protein (HVA22d) identical to AtHVA22d [Arabidopsis thaliana] GI:4884938	-0.667493	1.58831	13.62233	0.0004374276	0.0001876826	-9.645804	-0.764753	-0.76163	-0.657363	-0.501416	-0.652305
At1g03210.1	phenazine biosynthesis PhzC/PhzF family protein contains Pfam profile: PF02567 phenazine biosynthesis-like protein	-0.667803	1.58865	11.38225	0.001676251	0.0007192121	-7.21324	-0.326254	-0.855775	-0.848502	-0.733063	-0.575423
At5g40250.1	zinc finger (C3HC4-type RING finger) family protein similar to RING-H2 finger protein RHX1a [Arabidopsis thaliana] GI:3790591; contains Pfam profile PF00097: Zinc finger, C3HC4 type (RING finger)	-0.667813	1.58866	11.28078	0.0008600028	0.0003689926	-8.294803	-0.758513	-0.820149	-0.473965	-0.791032	-0.495405
At5g26000_0.33	glycosyl hydrolase family 1 protein contains Pfam PF00232 : Glycosyl hydrolase family 1 domain; TIGRFAM TIGR01233: 6-phospho-beta-galactosidase; identical to Myrosinase precursor (Sinigrinase) (SP:P37702) [Arabidopsis thaliana]	-0.668378	1.58929	13.16738	0.0005202438	0.0002232157	-9.260528	-0.734619	-0.785679	-0.700734	-0.459073	-0.661785
At3g30841.1	2,3-biphosphoglycerate-independent phosphoglycerate mutase-related / phosphoglyceromutase-related contains weak similarity to 2,3-bisphosphoglycerate-independent phosphoglycerate mutase 1 (EC 5.4.2.1) (Phosphoglyceromutase 1) (BPG-independent PGAM 1) (aPGAM 1) (aPGAM-Mj1). (Swiss-Prot:Q59007) [Methanococcus jannaschii]	-0.668839	1.58979	11.63971	0.001129286	0.0004845313	-7.840898	-0.374906	-0.811812	-0.574914	-0.795296	-0.787265
At4g21870_40	26.5 kDa class P-related heat shock protein (HSP26.5-P) contains Pfam profile: PF00011 Hsp20/alpha crystallin family: identified in Scharf, K-D., et al,Cell Stress & Chaperones (2001) 6: 225-237.	-0.668978	1.58995	12.54576	0.001725343	0.0007402756	-7.160132	-0.455673	-0.596973	-0.490185	-0.819136	-0.982922
At3g06830.1	pectinesterase family protein contains Pfam profiles: PF01095 pectinesterase,PF04043 plant invertase/pectin methylesterase inhibitor	-0.669272	1.59027	10.35260	0.01364409	0.005854131	-4.480565	0.029627	-0.854069	-0.703198	-0.677337	-1.141385
At2g40850.1	phosphatidylinositol 3- and 4-kinase family protein contains Pfam profile PF00454: Phosphatidylinositol 3- and 4-kinase	-0.669435	1.59045	10.96525	0.0008555455	0.0003670802	-8.309903	-0.785049	-0.868164	-0.661375	-0.601156	-0.431432
At2g20820.1	expressed protein .	-0.670255	1.59135	14.63551	0.0004092762	0.000175604	-9.759215	-0.797367	-0.623527	-0.751882	-0.640415	-0.538085
At5g16980.1	NADP-dependent oxidoreductase, putative strong similarity to probable NADP-dependent oxidoreductase (zeta-crystallin homolog) P1 [SP|Q39172][gi:886428] and P2 [SP|Q39173][gi:886430], Arabidopsis thaliana	-0.670321	1.59143	11.30187	0.009738768	0.004178514	-4.869626	-0.610011	-0.471648	-0.605636	-1.33841	-0.325901
At5g26000_0.67	glycosyl hydrolase family 1 protein contains Pfam PF00232 : Glycosyl hydrolase family 1 domain; TIGRFAM TIGR01233: 6-phospho-beta-galactosidase; identical to Myrosinase precursor (Sinigrinase) (SP:P37702) [Arabidopsis thaliana]	-0.670428	1.59155	14.08441	0.001129286	0.0004845313	-7.840868	-0.923343	-0.428429	-0.791508	-0.628528	-0.580333
At3g47420.1	glycerol-3-phosphate transporter, putative / glycerol 3-phosphate permease, putative similar to cAMP inducible 2 protein [Mus musculus] GI:4580997, glycerol-3-phosphate transporter (glycerol 3-phosphate permease) [Homo sapiens] GI:7543982; contains Pfam profile PF00083: major facilitator superfamily protein	-0.672208	1.59351	11.26824	0.003826899	0.001641969	-5.995834	-0.358174	-0.727186	-1.147767	-0.618836	-0.509079
At1g18910.1	zinc finger (C3HC4-type RING finger) family protein contains Pfam domain PF00097: Zinc finger, C3HC4 type (RING finger)	-0.673557	1.595	11.53771	0.001498484	0.0006429391	-7.385839	-0.875598	-0.590228	-0.885738	-0.367163	-0.649057
At5g39310.1	expansin, putative (EXP24) similar to expansin - Prunus armeniaca, EMBL:U93167; alpha-expansin gene family, PMID:11641069	-0.674394	1.59593	11.14769	0.002172066	0.0009319462	-6.800413	-0.764716	-1.044683	-0.376371	-0.610899	-0.5753
At2g22840.1	expressed protein identical to transcription activator GRL1 [Arabidopsis thaliana] GI:21539880 (unpublished); supporting cDNA gi|21539879|gb|AY102634.1|	-0.67521	1.59683	11.91225	0.0004541521	0.0001948584	-9.55407	-0.639135	-0.802611	-0.752791	-0.682001	-0.499512
At1g58120.1	expressed protein	-0.675279	1.59691	11.32644	0.003116521	0.001337174	-6.274143	-0.331878	-0.938206	-0.923537	-0.425393	-0.757382
At2g01760_33.85	two-component responsive regulator family protein / response regulator family protein similar to response regulator 9 (GI:14189890) [Zea mays]; similar to ARR1 protein (GI:4210449) [Arabidopsis thaliana]; contains Pfam profile: PF00072 response regulator receiver domain	-0.675424	1.59707	10.91440	0.0003005735	0.0001289640	-10.43414	-0.624894	-0.675603	-0.715488	-0.58543	-0.775705
At3g52600.1	beta-fructosidase, putative / beta-fructofuranosidase, putative similar to beta-fructofuranosidase [Daucus carota] GI:18324	-0.675695	1.59737	11.24829	0.001889714	0.0008108006	-7.009464	-0.77586	-0.906702	-0.83564	-0.338777	-0.521497
At4g23600.2	coronatine-responsive tyrosine aminotransferase / tyrosine transaminase similar to nicotianamine aminotransferase from Hordeum vulgare [GI:6498122, GI:6469087]; contains Pfam profile PF00155 aminotransferase, classes I and II; identical to cDNA coronatine-regulated tyrosine aminotransferase (F9D16.70) GI:15076852	-0.67693	1.59873	10.73224	0.001185700	0.0005087364	-7.74862	-0.817326	-0.333339	-0.672855	-0.798338	-0.762791
At3g62230.1	F-box family protein contains Pfam:PF00646 F-box domain	-0.677264	1.5991	12.38863	0.001756134	0.0007534866	-7.13395	-0.788218	-0.727918	-0.979765	-0.422778	-0.467642
At5g49920.1	octicosapeptide/Phox/Bem1p (PB1) domain-containing protein contains Pfam profile PF00564: PB1 domain	-0.677776	1.59967	10.35190	0.004262785	0.00182899	-6.371921	NA	-0.570438	-0.395552	-0.826028	-0.919085
At4g32770_39.55	tocopherol cyclase, chloroplast / vitamin E deficient 1 (VTE1) / sucrose export defective 1 (SXD1) identical to SP|Q94FY7 Tocopherol cyclase, chloroplast precursor (Vitamin E deficient 1) (Sucrose export defective 1) {Arabidopsis thaliana}	-0.678821	1.60083	11.49015	0.001250373	0.000536485	-7.67177	-0.404788	-0.805044	-0.52179	-0.884297	-0.778187
At2g19040.1	rapid alkalinization factor (RALF) family protein	-0.679259	1.60132	11.21051	0.02279507	0.009780449	-4.163009	-0.501159	NA	-1.347877	-0.416272	-0.451729
At5g61880.2	signaling molecule-related contains similarity to mitochondria-associated granulocyte macrophage CSF signaling molecule, mitochondrial precursor (CGI-136) [Mus musculus] SWISS-PROT:Q9CQV1	-0.679545	1.60163	11.49432	0.001370847	0.0005881755	-7.521178	-0.550554	-0.950693	-0.76633	-0.734239	-0.39591
At1g62690.1	expressed protein	-0.679575	1.60167	10.49168	0.02318136	0.009946191	-3.933029	-0.365865	-1.45915	-0.931783	-0.218876	-0.422201
At3g60640.1	autophagy 8g (APG8g) identical to autophagy 8g [Arabidopsis thaliana] GI:19912163; contains Pfam profile PF02991: Microtubule associated protein 1A/1B, light chain 3; supporting cDNA gi|19912162|dbj|AB073181.1|	-0.679597	1.60169	11.74499	0.0005947485	0.0002551827	-8.978855	-0.534915	-0.605855	-0.836746	-0.834473	-0.585996
At4g16160.2	mitochondrial import inner membrane translocase subunit Tim17/Tim22/Tim23 family protein contains Pfam PF02466: Mitochondrial import inner membrane translocase subunit Tim17	-0.679673	1.60178	10.25852	0.005494757	0.002357580	-5.536038	-0.501498	-0.560005	-0.326716	-0.811516	-1.198631
At2g35640.1	hydroxyproline-rich glycoprotein family protein contains proline-rich extensin domains, INTERPRO:IPR002965	-0.680087	1.60224	13.80330	0.000330144	0.0001416515	-10.20934	-0.626667	-0.814259	-0.696875	-0.687448	-0.575189
At3g18100.1	myb family transcription factor (MYB4R1) contains Pfam profile: PF00249 Myb-like DNA-binding domain	-0.6808	1.60303	11.42810	0.005100627	0.002188474	-6.103997	NA	-0.818763	-0.374871	-0.569674	-0.959889
At4g03210.1	xyloglucan:xyloglucosyl transferase, putative / xyloglucan endotransglycosylase, putative / endo-xyloglucan transferase, putative contains similarity to xyloglucan endo-transglycosylase-like protein (XET-1) GI:5070246 from [Medicago truncatula]	-0.6819	1.60425	16.09241	0.002295555	0.0009849303	-6.713555	-0.560331	-0.67074	-0.325551	-0.87295	-0.979927
At3g45320.1	hypothetical protein	-0.682121	1.6045	10.54413	0.02089614	0.008965695	-4.593493	NA	-0.781711	-0.976214	-0.288439	NA
At3g43860.1	glycosyl hydrolase family 9 protein similar to cellulase GI:575404 from [Sambucus nigra].	-0.682664	1.6051	11.46038	0.002316826	0.000994057	-6.699144	-0.462296	-0.915038	-0.794105	-0.349541	-0.892339
At2g03200.1	aspartyl protease family protein contains Pfam domain, PF00026: eukaryotic aspartyl protease	-0.682945	1.60541	3708-11-01	0.002230205	0.0009568912	-6.758292	-0.632006	-0.99509	-0.900978	-0.425816	-0.460836
At1g23330.1	expressed protein	-0.684218	1.60683	12.48147	0.007495864	0.003216174	-5.161528	-0.376181	-1.122118	-1.053044	-0.5064	-0.363345
At5g26000_40	glycosyl hydrolase family 1 protein contains Pfam PF00232 : Glycosyl hydrolase family 1 domain; TIGRFAM TIGR01233: 6-phospho-beta-galactosidase; identical to Myrosinase precursor (Sinigrinase) (SP:P37702) [Arabidopsis thaliana]	-0.684711	1.60738	16.32283	0.001547261	0.0006638675	-7.334514	-0.898202	-0.377278	-0.520754	-0.775196	-0.852123
At5g59240.1	40S ribosomal protein S8 (RPS8B) 40S ribosomal protein S8, Prunus armeniaca, EMBL:AF071889	-0.685162	1.60788	11.13036	0.001613645	0.0006923503	-7.268375	-0.74735	-0.530867	-0.580603	-1.059249	-0.50774
At4g28580.1	magnesium transporter CorA-like family protein (MRS2-6) weak similarity to SP|Q01926 RNA splicing protein MRS2, mitochondrial precursor {Saccharomyces cerevisiae}; contains Pfam profile PF01544: CorA-like Mg2+ transporter protein	-0.685972	1.60879	10.57357	0.007699857	0.003303700	-6.086266	NA	-0.494537	-0.900643	-0.662736	NA
At4g27570.1	glycosyltransferase family protein contains Pfam profile: PF00201 UDP-glucoronosyl and UDP-glucosyl transferase	-0.686337	1.60919	12.22012	0.0006396325	0.0002744406	-8.85147	-0.853396	-0.71113	-0.466135	-0.79468	-0.606341
At1g09245.1	expressed protein	-0.686506	1.60938	10.21326	0.01561044	0.006697814	-4.604838	-0.336009	-0.828288	NA	-0.39593	-1.185798
At1g53030.1	cytochrome c oxidase copper chaperone family protein contains Pfam domian, PF05051: Cytochrome C oxidase copper chaperone (COX17)	-0.687381	1.61036	11.95179	0.001463189	0.0006277958	-7.419373	-0.437639	-0.924514	-0.870975	-0.477392	-0.726389
At1g21310.1	proline-rich extensin-like family protein contains extensin-like region, Pfam:PF04554	-0.689004	1.61217	13.41171	0.002145828	0.0009206888	-6.822563	-0.822974	-0.795883	-0.981954	-0.471282	-0.372926
At4g27420.1	ABC transporter family protein D.melanogaster P element CaSpeR-1 gene (white protein),PID:g870996	-0.689007	1.61217	10.46460	0.01060784	0.0045514	-5.092499	NA	-0.826704	-0.539571	-1.098381	-0.291373
At5g10170.1	inositol-3-phosphate synthase, putative / myo-inositol-1-phosphate synthase, putative / MI-1-P synthase, putative very strong similarity to SP|Q38862 Myo-inositol-1-phosphate synthase isozyme 2 (EC 5.5.1.4) (MI-1-P synthase 2) (IPS 2) {Arabidopsis thaliana}; identical to SP|Q9LX12| Probable inositol-3-phosphate synthase isozyme 3 (EC 5.5.1.4) (Myo- inositol-1-phosphate synthase 3) (MI-1-P synthas…	-0.689763	1.61302	11.19570	0.001365823	0.0005860198	-7.526718	-0.585872	-0.716839	-0.599071	-1.053465	-0.493566
At4g21380.1	S-locus protein kinase, putative (ARK3) identical to PIR|T05180|T05180 S-receptor kinase ARK3 precursor - [Arabidopsis thaliana]	-0.690187	1.61349	12.12334	0.0008555455	0.0003670802	-8.309192	-0.842412	-0.905708	-0.662486	-0.55486	-0.485468
At2g29940.1	ABC transporter family protein similar to ABC1 protein GI:14331118 from [Nicotiana plumbaginifolia]	-0.69102	1.61442	10.94908	0.006956792	0.00298488	-5.255729	-0.540633	-1.347235	-0.577549	-0.531949	-0.457732
At1g04880.1	high mobility group (HMG1/2) family protein / ARID/BRIGHT DNA-binding domain-containing protein low similarity to SP|O15347|HMG4_HUMAN High mobility group protein 4 (HMG-4) (High mobility group protein 2a) (HMG-2a) {Homo sapiens}; contains Pfam profiles PF00505: HMG (high mobility group) box, PF01388: ARID/BRIGHT DNA binding domain	-0.691136	1.61455	10.76754	0.02057601	0.008828339	-4.282325	-0.495271	-1.350833	-0.494373	NA	-0.424068
At1g61300_40	disease resistance protein (NBS-LRR class), putative domain signature NBS-LRR exists, suggestive of a disease resistance protein.	-0.691151	1.61457	11.32196	0.0005462862	0.0002343895	-9.136672	-0.468018	-0.815044	-0.718035	-0.814153	-0.640503
At2g31200.1	actin-depolymerizing factor 6 (ADF6) identical to SP|Q9ZSK2 Actin-depolymerizing factor 6 (ADF-6) (AtADF6) {Arabidopsis thaliana}	-0.693984	1.61774	12.70900	0.0003868679	0.0001659895	-9.884821	-0.682208	-0.535714	-0.759511	-0.838172	-0.654315
At3g15030.1	TCP family transcription factor, putative similar to TCP3 GB:AAC24010 [Arabidopsis thaliana]	-0.695155	1.61906	11.23005	0.002515568	0.001079329	-6.579037	-1.125358	-0.679025	-0.448621	-0.468288	-0.754485
At2g45190.1	axial regulator YABBY1 (YABBY1) / abnormal floral organs protein (AFO) / filamentous flower protein (FIL) identical to YABBY1 [Arabidopsis thaliana] GI:4928749, abnormal floral organs protein (AFO) [Arabidopsis thaliana] GI:4322477; supporting cDNA gi|4322476|gb|AF087015.1|AF087015	-0.695215	1.61913	12.87115	0.0004541521	0.0001948584	-9.55521	-0.890746	-0.749462	-0.595066	-0.57555	-0.665252
At1g47720.1	expressed protein contains Pfam PF05329: Protein of unknown function (DUF731)	-0.6953	1.61922	11.33860	0.008424175	0.003614475	-5.033119	-0.774696	-0.829683	-1.219007	-0.173094	-0.480018
At1g05600.1	pentatricopeptide (PPR) repeat-containing protein contains Pfam profile: PF01535 PPR repeat	-0.695738	1.61971	10.65549	0.008978783	0.003852435	-4.958452	-0.045623	-1.019386	-1.032977	-0.708122	-0.672584
At2g29020.1	Rab5-interacting family protein similar to Protein C20orf24 (Rab5-interacting protein) (RIP5) (PNAS-11) (Swiss-Prot:Q9BUV8) [Homo sapiens]; contains transmembrane domains	-0.695887	1.61988	13.86149	0.0004860998	0.0002085659	-9.406924	-0.912828	-0.682409	-0.703028	-0.635834	-0.545334
At2g43250.1	expressed protein and genefinder	-0.695903	1.6199	13.22276	0.005494757	0.002357580	-5.535591	-0.438544	-1.212231	-0.316504	-0.720465	-0.791772
At1g76250.1	expressed protein	-0.696076	1.62009	10.56120	0.006689729	0.002870294	-5.710712	-0.736021	-0.272148	-0.976014	NA	-0.800122
At4g32510.1	anion exchange family protein anion exchange protein 2, Homo sapiens, PIR2:S21086	-0.696411	1.62047	10.97130	0.0009145537	0.0003923983	-8.190599	-0.532645	-0.992474	-0.713751	-0.527173	-0.716012
At3g61230.1	LIM domain-containing protein similar to SP|P29675 Pollen specific protein SF3 {Helianthus annuus}; contains Pfam profile PF00412: LIM domain	-0.696794	1.6209	11.92936	0.0003528924	0.0001514120	-10.06802	-0.579082	-0.806034	-0.657998	-0.814953	-0.625902
At5g26000_10	glycosyl hydrolase family 1 protein contains Pfam PF00232 : Glycosyl hydrolase family 1 domain; TIGRFAM TIGR01233: 6-phospho-beta-galactosidase; identical to Myrosinase precursor (Sinigrinase) (SP:P37702) [Arabidopsis thaliana]	-0.697237	1.6214	15.91986	0.0006816228	0.0002924570	-8.752013	-0.861187	-0.448224	-0.627456	-0.737447	-0.81187
At3g22510.1	expressed protein	-0.697419	1.6216	11.10064	0.0008123568	0.0003485497	-8.412285	-0.47313	-0.932001	-0.629318	-0.820978	-0.631667
At4g24670.2	alliinase family protein contains Pfam profiles: PF04864 allinase C-terminal domain, PF04863 alliinase EGF-like domain	-0.699152	1.62355	10.51856	0.02275246	0.009762167	-4.475568	NA	-0.750729	-0.292772	-1.053955	NA
At2g19110.1	ATPase E1-E2 type family protein / haloacid dehalogenase-like hydrolase family protein / heavy-metal-associated domain-containing protein similar to cadmium efflux pump protein from Geobacillus stearothermophilus [GI:16753175], cadmium resistance protein B from Staphylococcus aureus [GI:14020985]; T20K24.13 has been merged with T20K24.12 per suggestion of Dr. Kristian Axelsen (axe@biobase.dk)	-0.699282	1.6237	12.85754	0.0003983029	0.0001708958	-9.825371	-0.627248	-0.767264	-0.878039	-0.600343	-0.623515
At5g57123.1	expressed protein	-0.700428	1.62499	12.98474	0.0005410636	0.0002321487	-9.158336	-0.934239	-0.635755	-0.53791	-0.656233	-0.738004
At3g29560.1	hypothetical protein	-0.701009	1.62564	14.83492	0.001805465	0.0007746525	-7.085576	-0.99165	-0.599219	-0.419993	-0.562659	-0.931523
At3g28940.1	avirulence-responsive protein, putative / avirulence induced gene (AIG) protein, putative strong similarity to SP|P54121 AIG2 protein (avrRpt2-induced gene) {Arabidopsis thaliana}	-0.702167	1.62695	13.05931	0.0006635236	0.0002846913	-8.797623	-0.659737	-0.492117	-0.618728	-0.878754	-0.861499
At5g23405.2	high mobility group (HMG1/2) family protein contains Pfam profile PF00505: HMG (high mobility group) box	-0.702959	1.62784	11.15698	0.004536296	0.001946343	-5.786552	-1.147545	-0.301544	-0.637452	-0.512374	-0.915879
At5g36270.1	dehydroascorbate reductase, putative similar to dehydroascorbate reductase {Spinacia oleracea} gi:10952511 gb:AF195783, PMID:11148269	-0.70341	1.62835	12.34028	0.00070081	0.0003006894	-8.703875	-0.879177	-0.546247	-0.511599	-0.855221	-0.724804
At5g45880.1	pollen Ole e 1 allergen and extensin family protein contains Pfam domain, PF01190: Pollen proteins Ole e I family	-0.704143	1.62918	12.94148	0.001501861	0.0006443882	-7.378973	-0.598741	-0.914142	-0.967804	-0.405375	-0.634652
At3g20580.1	phytochelatin synthetase-related contains Pfam PF04833: Phytochelatin synthetase-like conserved region; supporting cDNA gi|26452232|dbj|AK118605.1|	-0.705838	1.63109	11.19522	0.002742987	0.001176905	-6.44979	-0.392128	-0.712006	-1.118943	-0.48149	-0.824623
At5g42655.1	expressed protein	-0.706474	1.63181	11.73802	0.002145828	0.0009206888	-6.822094	-0.402117	-0.875896	-0.533888	-1.066495	-0.653975
At5g39880.1	expressed protein	-0.706796	1.63218	12.54881	0.002263336	0.0009711065	-6.735799	-0.446514	-0.716261	-0.851213	-0.443297	-1.076695
At2g20700.1	expressed protein	-0.707167	1.63259	12.1339	0.002065869	0.0008863813	-6.889896	-0.778196	-1.122162	-0.601534	-0.604	-0.42994
At1g67820.1	protein phosphatase 2C, putative / PP2C, putative similar to protein phosphatase 2C emb|CAA72341.1	-0.708929	1.63459	11.20756	0.004300379	0.00184512	-5.849857	-0.649216	-0.795503	-0.768879	-0.205381	-1.125668
At3g06110_39.1	dual specificity protein phosphatase family protein contains Pfam profile: PF00782 dual specificity phosphatase, catalytic domain	-0.710459	1.63632	11.86375	0.0004082176	0.0001751498	-9.76819	-0.841647	-0.72012	-0.500607	-0.780667	-0.709253
At5g23405.1	high mobility group (HMG1/2) family protein contains Pfam profile PF00505: HMG (high mobility group) box	-0.710531	1.63641	11.24806	0.0009243718	0.0003966108	-8.168631	-0.827048	-0.806226	-0.417253	-0.600689	-0.901439
At1g54070.1	dormancy/auxin associated protein-related	-0.710615	1.6365	12.88069	0.001098472	0.0004713104	-7.890822	-0.404097	-0.763906	-0.888045	-0.593825	-0.903202
At1g23960.1	expressed protein contains Pfam profile PF04776: Protein of unknown function (DUF626)	-0.710634	1.63652	12.73238	0.001863786	0.0007996757	-7.03072	-0.450525	-0.504918	-1.089137	-0.809726	-0.698864
At3g15940.1	glycosyl transferase family 1 protein contains Pfam profile:PF00534 Glycosyl transferases group 1	-0.711682	1.63771	11.61639	0.0002774268	0.0001190327	-10.60942	-0.759113	-0.850931	-0.626251	-0.678682	-0.643431
At5g53190.1	nodulin MtN3 family protein similar to MtN3 GI:1619602 (root nodule development) from [Medicago truncatula]	-0.712089	1.63817	11.19064	0.0005885891	0.0002525399	-8.998533	-0.639677	-0.78908	-0.72417	-0.487332	-0.920185
At5g59390.1	XH/XS domain-containing protein contains Pfam domain PF03469: XH domain and PF03468: XS domain	-0.712334	1.63845	10.21849	0.000316675	0.0001358725	-10.32250	-0.724159	-0.872794	-0.600992	-0.631707	-0.732016
At1g33520.1	KOW domain-containing protein / D111/G-patch domain-containing protein contains Pfam profiles PF01585: G-patch domain, PF00467: KOW motif	-0.713179	1.63941	13.76040	0.0002614280	0.0001121683	-10.74350	-0.624535	-0.792743	-0.686989	-0.642874	-0.818754
At3g05930.1	germin-like protein (GLP8) identical to germin-like protein subfamily 2 member 3 SP|P93000 [PMID:9869400]; contains Pfam profile: PF01072 germin family	-0.713218	1.63946	11.36823	0.001406133	0.0006033152	-7.487576	-0.779913	-0.602928	-0.759652	-0.396574	-1.027025
At1g27710.1	glycine-rich protein	-0.714878	1.64134	12.49053	0.003595084	0.001542506	-6.081306	-0.60144	-1.06486	-1.046822	-0.436604	-0.424661
At4g11600.1	glutathione peroxidase, putative	-0.7151	1.6416	13.10598	0.0009488655	0.0004071201	-8.115524	-0.639153	-0.390469	-0.841293	-0.867464	-0.837121
At4g04620.1	autophagy 8b (APG8b) identical to autophagy 8b [Arabidopsis thaliana] GI:19912153; contains Pfam profile PF02991: Microtubule associated protein 1A/1B, light chain 3	-0.715759	1.64235	12.64456	0.0003224145	0.0001383351	-10.26819	-0.590535	-0.667224	-0.655512	-0.832403	-0.833119
At1g63180.1	UDP-glucose 4-epimerase, putative / UDP-galactose 4-epimerase, putative / Galactowaldenase, putative strong similarity to SP|Q42605 [GI:1143392] from [Arabidopsis thaliana] (Arch. Biochem. Biophys. 327 (1), 27-34 (1996))	-0.715911	1.64252	12.65938	0.001801738	0.0007730534	-7.091402	-0.272514	-0.90952	-0.869084	-0.766266	-0.762168
At1g29960.1	signal peptidase I family protein / MADS-box protein-related similar to inner mitochondrial membrane peptidase 2 [Homo sapiens] GI:14030456; contains Pfam profiles PF00461: Signal peptidase I, contains Pfam profile PF00319: SRF-type transcription factor (DNA-binding and dimerisation domain); MADS-box protein AGL64	-0.716872	1.64361	11.77316	0.002290035	0.0009825621	-6.71746	-1.055972	-0.423274	-0.906426	-0.448814	-0.749874
At3g25220.1	FK506-binding protein 2-1 (FKBP15-1) / immunophilin / peptidyl-prolyl cis-trans isomerase / rotamase identical to SP|Q38935 FK506-binding protein 2-1 precursor (EC 5.2.1.8) (Peptidyl-prolyl cis- trans isomerase) (PPiase) (Rotamase) (15 kDa FKBP) (FKBP-15-1) {Arabidopsis thaliana}, immunophilin (FKBP15-1) GB:U52046 [Arabidopsis thaliana] (Proc. Natl. Acad. Sci. U.S.A. 93 (14), 6964-6969 (1996))	-0.717513	1.64435	14.65762	0.0002141462	9.188155e-05	-11.27203	-0.63402	-0.798133	-0.674184	-0.727072	-0.754157
At5g62750.1	expressed protein predicted proteins, Caenorhabditis elegans	-0.71798	1.64488	11.71449	0.0008994186	0.0003859044	-8.216986	-0.691631	-1.060409	-0.688928	-0.577596	-0.571336
At1g07830.1	ribosomal protein L29 family protein similar to GB:CAA83057 from [Saccharomyces cerevisiae]	-0.71823	1.64516	14.19834	0.0003127062	0.0001341697	-10.35811	-0.769814	-0.73828	-0.701968	-0.835714	-0.545375
At3g26860.1	self-incompatibility protein-related similar to S3 self-incompatibility protein [Papaver rhoeas] GI:1107841	-0.719058	1.64611	12.56498	0.002954339	0.001267588	-6.340729	-0.823449	-0.983025	-0.954915	-0.258607	-0.575293
At2g35310.1	transcriptional factor B3 family protein contains Pfam profile PF02362: B3 DNA binding domain	-0.719437	1.64654	12.08830	0.0008610539	0.0003694436	-8.286385	-0.781274	-0.968773	-0.800286	-0.465259	-0.581593
At5g25980_10	glycosyl hydrolase family 1 protein contains Pfam PF00232 : Glycosyl hydrolase family 1 domain; TIGRFAM TIGR01233: 6-phospho-beta-galactosidase; identical to thioglucosidase (GI:871992) [Arabidopsis thaliana]; similar to myrosinase precursor (EC 3.2.3.1)(Sinigrinase) (Thioglucosidase) SP|P37702 from [Arabidopsis thaliana]	-0.721433	1.64882	16.71224	0.0007386004	0.0003169038	-8.59264	-0.956698	-0.471104	-0.631278	-0.724448	-0.823639
At4g08930.1	thioredoxin-related contains weak similarity to Swiss-Prot:Q39239 thioredoxin H-type 4 (TRX-H-4). [Mouse-ear cress]	-0.721631	1.64905	11.21602	0.01903310	0.008166338	-4.140185	-0.649575	-0.248556	-0.531228	-0.572929	-1.605868
At1g55570.1	multi-copper oxidase type I family protein nearly identical to pollen-specific BP10 protein [SP|Q00624][Brassica napus]; contains Multicopper oxidase domain PF00394	-0.721842	1.64929	11.31294	0.01015006	0.004354982	-5.15256	NA	-0.309117	-0.766644	-1.192079	-0.619527
At2g27180.1	expressed protein	-0.72196	1.64942	12.04091	0.0002543870	0.0001091472	-10.80661	-0.57311	-0.790647	-0.696336	-0.767825	-0.781882
At1g65150.1	meprin and TRAF homology domain-containing protein / MATH domain-containing protein similar to ubiquitin-specific protease 12 [Arabidopsis thaliana] GI:11993471; contains Pfam profile PF00917: MATH domain	-0.722581	1.65013	11.05892	0.01268335	0.005441917	-4.558995	-1.533354	-0.687005	-0.461254	-0.460489	-0.470803
At4g16160.1	mitochondrial import inner membrane translocase subunit Tim17/Tim22/Tim23 family protein contains Pfam PF02466: Mitochondrial import inner membrane translocase subunit Tim17	-0.722797	1.65038	10.76172	0.001024300	0.0004394862	-8.006018	-0.576904	-1.060259	-0.798215	-0.634787	-0.543819
At5g25640.1	expressed protein ; expression supported by MPSS	-0.722894	1.65049	12.28540	0.00820904	0.003522170	-5.430461	-0.326556	-0.753472	-0.655066	NA	-1.156482
At1g10060.1	branched-chain amino acid aminotransferase 1 / branched-chain amino acid transaminase 1 (BCAT1) nearly identical to SP|Q93Y32 Branched-chain amino acid aminotransferase 1, mitochondrial precursor (EC 2.6.1.42) (Atbcat-1) {Arabidopsis thaliana}; contains Pfam profile: PF01063 aminotransferase class IV	-0.725585	1.65357	13.75683	0.0006846756	0.0002937668	-8.742894	-0.71054	-0.972488	-0.80071	-0.662056	-0.482132
At4g24640.1	invertase/pectin methylesterase inhibitor family protein annotation temporarily based on supporting cDNA gi|4097527|gb|U63898.1|U63898	-0.725799	1.65382	12.01208	0.0002894682	0.0001241992	-10.50707	-0.567051	-0.703982	-0.761753	-0.734348	-0.861859
At4g28280.1	expressed protein	-0.725811	1.65383	10.76592	0.02200554	0.009441693	-3.986938	-0.484582	-1.034126	-1.502533	-0.486997	-0.120816
At2g15000.1	expressed protein	-0.725921	1.65396	13.00665	0.0006998583	0.0003002811	-8.707354	-0.769032	-0.883205	-0.905833	-0.561877	-0.509657
At5g36270_40	dehydroascorbate reductase, putative similar to dehydroascorbate reductase {Spinacia oleracea} gi:10952511 gb:AF195783, PMID:11148269	-0.725958	1.654	14.57369	0.0001994163	8.556154e-05	-11.50652	-0.702524	-0.72492	-0.740065	-0.650129	-0.812148
At1g23350.1	invertase/pectin methylesterase inhibitor family protein contains Pfam profile PF04043: Plant invertase/pectin methylesterase inhibitor	-0.726009	1.65406	11.97019	0.004590104	0.001969429	-5.770436	-0.311095	-1.022615	-1.14976	-0.598167	-0.548406
At1g19830.1	auxin-responsive protein, putative similar to auxin-induced protein TGSAUR21 (GI:10185818) [Tulipa gesneriana]	-0.726459	1.65457	11.77286	0.007704001	0.003305477	-5.128844	-0.051175	-0.961754	-0.908674	-0.656614	-1.05408
At4g05120.1	equilibrative nucleoside transporter, putative (ENT3) identical to putative equilibrative nucleoside transporter ENT3 [Arabidopsis thaliana] GI:16518993; contains similarity to SWISS-PROT:O54699 equilibrative nucleoside transporter 2 (Equilibrative nitrobenzylmercaptopurine riboside-insensitive nucleoside transporter, Equilibrative NBMPR-insensitive nucleoside transporter, Nucleoside transporter,…	-0.726994	1.65519	10.93649	0.0004647967	0.0001994256	-9.491312	-0.946187	-0.702036	-0.678602	-0.771737	-0.536406
At3g18960.1	transcriptional factor B3 family protein contains Pfam profile PF02362: B3 DNA binding domain	-0.727814	1.65613	11.37001	0.002688428	0.001153497	-6.487502	-0.430056	-1.021801	-0.578129	-0.53191	-1.077172
At1g30820.1	CTP synthase, putative / UTP--ammonia ligase, putative similar to SP|P17812 CTP synthase (EC 6.3.4.2) (UTP--ammonia ligase) {Homo sapiens}; contains Pfam profile PF00117: glutamine amidotransferase class-I; similar to ESTs gb|AA660762, gb|AA220982, dbj|AU008137, gb|AI054783, and gb|AA100804	-0.728077	1.65643	14.83487	0.0005418341	0.0002324792	-9.151149	-0.765017	-0.922992	-0.738991	-0.746164	-0.467222
At5g05260_46.35	cytochrome P450 79A2 (CYP79A2) identical to SP|Q9FLC8 Cytochrome P450 79A2 (EC 1.-.-.-) {Arabidopsis thaliana}	-0.728714	1.65716	10.58753	0.01246526	0.005348342	-4.57739	-1.183926	-0.901401	-0.292668	-1.09232	-0.173253
At3g20220.1	auxin-responsive protein, putative similar to auxin-induced protein TGSAUR22 (GI:10185820) [Tulipa gesneriana]	-0.729035	1.65753	11.95933	0.0009441497	0.0004050967	-8.125717	-0.452901	-0.604528	-0.832348	-0.755309	-1.000091
At3g54240.1	hydrolase, alpha/beta fold family protein low similarity to SP|P22862|ESTE_PSEFL Arylesterase (EC 3.1.1.2) (Aryl-ester hydrolase) {Pseudomonas fluorescens}; contains Pfam profile PF00561: hydrolase, alpha/beta fold family	-0.729153	1.65767	10.96442	0.02177968	0.009344788	-4.000089	-0.656301	-0.911871	-1.498253	-0.001097	-0.578242
At5g20480.1	leucine-rich repeat transmembrane protein kinase, putative protein kinase Xa21, Oryza sativa, PIR:A57676	-0.729297	1.65783	10.49363	0.0001783012	7.65019e-05	-11.79169	-0.725651	-0.743545	-0.769974	-0.751284	-0.656031
At1g23950.3	expressed protein	-0.72938	1.65793	11.45171	0.001030294	0.0004420576	-7.994025	-0.659772	-0.880838	-1.004977	-0.450736	-0.650578
At5g26000_5	glycosyl hydrolase family 1 protein contains Pfam PF00232 : Glycosyl hydrolase family 1 domain; TIGRFAM TIGR01233: 6-phospho-beta-galactosidase; identical to Myrosinase precursor (Sinigrinase) (SP:P37702) [Arabidopsis thaliana]	-0.729528	1.6581	15.81678	0.001918279	0.0008230567	-6.987287	-1.126009	-0.435993	-0.536317	-0.720783	-0.828537
At1g66760.2	MATE efflux family protein contains TIGRfam profile: TIGR00797: MATE efflux family protein, Pfam profile PF01554: Uncharacterized membrane protein family	-0.730429	1.65913	10.82111	0.00107479	0.0004611492	-7.920137	-0.870803	-0.500114	-0.767917	-0.512448	-1.00086
At3g28500.1	60S acidic ribosomal protein P2 (RPP2C) similar to acidic ribosomal protein P2b (rpp2b) GB:U62753 GI:2431770 from [Zea mays]	-0.731006	1.6598	15.67358	0.0001879527	8.064293e-05	-11.62411	-0.773146	-0.696241	-0.685949	-0.809749	-0.689944
At5g13930.1	chalcone synthase / naringenin-chalcone synthase identical to SP|P13114	-0.731173	1.65999	15.73245	0.000987461	0.0004236799	-8.058048	-1.069722	-0.656067	-0.526413	-0.601754	-0.801907
At4g18395.1	expressed protein	-0.731248	1.66007	11.23545	0.0003066992	0.0001315923	-10.39846	-0.842651	-0.777691	-0.746966	-0.53812	-0.750812
At1g09610.1	expressed protein contains Pfam profile PF04669: Protein of unknown function (DUF579)	-0.732846	1.66191	11.92062	0.0003953026	0.0001696085	-9.844635	-0.520841	-0.908575	-0.740307	-0.751149	-0.743358
At4g23660_35.8	UbiA prenyltransferase family protein similar to para-hydroxybenzoate--polyprenyltransferase, mitochondrial [Precursor] [Saccharomyces cerevisiae], SP|P32378; contains PF01040 UbiA prenyltransferase family domain	-0.733308	1.66245	12.06763	0.0002516181	0.0001079592	-10.83376	-0.62098	-0.775818	-0.802963	-0.830032	-0.636746
At3g22880.1	meiotic recombination protein, putative similar to Swiss-Prot:Q14565 meiotic recombination protein DMC1/LIM15 homolog [Homo sapiens]; contains non-consensus AT/AC non-consensus splice sites at intron 14	-0.733686	1.66288	11.32468	0.001721749	0.0007387334	-7.168072	-0.608204	-1.095403	-0.775711	-0.386548	-0.802562
At4g00870.1	basic helix-loop-helix (bHLH) family protein similar to the myc family of helix-loop-helix transcription factors; contains Pfam profile PF00010: Helix-loop-helix DNA-binding domain; PMID: 12679534	-0.733795	1.66301	12.99942	0.0002440441	0.0001047095	-10.90348	-0.846535	-0.704785	-0.815112	-0.619042	-0.683501
At5g54340.1	zinc finger (C2H2 type) protein-related contains Pfam domain, PF00096: Zinc finger, C2H2 type	-0.734387	1.66369	11.54856	0.01114853	0.004783389	-4.707049	-0.119969	-0.431518	-0.849069	-1.243797	-1.027581
At1g67920.1	expressed protein	-0.734557	1.66389	11.13081	0.003297913	0.001415002	-6.200679	-0.705709	-0.27496	-0.643092	-0.907845	-1.141177
At3g25165.1	rapid alkalinization factor (RALF) family protein	-0.735886	1.66542	11.98539	0.0003540022	0.0001518881	-10.06068	-0.64624	-0.826636	-0.627579	-0.657329	-0.921644
At3g05725.1	expressed protein	-0.736666	1.66632	11.61685	0.0003983029	0.0001708958	-9.817069	-0.530327	-0.763916	-0.800023	-0.908271	-0.680795
At2g20670.1	expressed protein contains Pfam profile PF04720: Protein of unknown function (DUF506)	-0.736685	1.66634	11.94181	0.004485358	0.001924487	-5.799833	-0.529468	-0.441432	-0.669215	-1.339977	-0.703333
At4g31620.1	transcriptional factor B3 family protein low similarity to reproductive meristem gene 1 from [Brassica oleracea var. botrytis] GI:3170424, [Arabidopsis thaliana] GI:13604227; contains Pfam profile PF02362: B3 DNA binding domain	-0.736784	1.66646	10.26698	0.002387768	0.001024495	-6.66222	-0.58833	-0.777426	-0.398922	-0.728797	-1.190445
At5g27200.1	acyl carrier protein, chloroplast, putative / ACP, putative similar to Acyl carrier protein, chloroplast precursor (ACP) from {Arabidopsis thaliana} SP|P11829, {Brassica napus} SP|P17650; contains InterPro accession IPR003881: Isochorismatase	-0.736818	1.6665	11.21095	0.005327845	0.002285964	-6.734491	-0.52628	-0.799632	NA	NA	-0.884541
At5g09550.1	Rab GDP dissociation inhibitor, putative strong similarity to GDP dissociation inhibitor protein OsGDI1 [Oryza sativa] GI:2384758; contains Pfam profile PF00996: GDP dissociation inhibitor	-0.736938	1.66663	10.73833	0.01370119	0.00587863	-4.476617	-0.164354	-1.432708	-0.427897	-0.911608	-0.748122
At5g26000_2.5	glycosyl hydrolase family 1 protein contains Pfam PF00232 : Glycosyl hydrolase family 1 domain; TIGRFAM TIGR01233: 6-phospho-beta-galactosidase; identical to Myrosinase precursor (Sinigrinase) (SP:P37702) [Arabidopsis thaliana]	-0.73732	1.66708	15.57286	0.001581962	0.0006787563	-7.298726	-1.118823	-0.4963	-0.585947	-0.608332	-0.877195
At2g16270.1	expressed protein and genefinder; expression supported by MPSS	-0.737933	1.66778	11.01163	0.01396634	0.005992398	-4.455325	-0.17594	-0.899049	-1.410322	-0.8478	-0.356552
At5g55720.1	pectate lyase family protein similar to pectate lyase 1 GP:6606532 from [Musa acuminata]	-0.73804	1.66791	12.37106	0.001271144	0.0005453968	-7.645695	-0.914004	-0.484307	-0.47458	-0.86218	-0.955128
At5g46795.1	expressed protein	-0.738227	1.66812	10.38463	0.002111139	0.000905805	-6.85064	-0.478877	-1.059795	-0.811734	-0.411791	-0.928936
At1g31750.1	proline-rich family protein contains proline rich extensin domains, INTERPRO:IPR002965	-0.73828	1.66819	11.47237	0.002537084	0.001088561	-6.567954	-0.372419	-0.782671	-1.071511	-0.494749	-0.970049
At2g42005.1	amino acid transporter family protein low similarity to proton/amino acid transporter 1 [Mus musculus] GI:21908024; contains Pfam profile PF01490: Transmembrane amino acid transporter protein	-0.73864	1.6686	10.89117	0.002677133	0.001148650	-8.104786	NA	-0.772139	-0.757278	NA	-0.686502
At1g69730.1	protein kinase family protein contains Pfam profile: PF00069 Eukaryotic protein kinase domain	-0.738665	1.66863	11.75336	0.006974636	0.002992536	-5.249407	-0.089592	-1.062944	-1.079443	-0.773135	-0.688213
At5g17890_40	LIM domain-containing protein / disease resistance protein-related low similarity to disease resistance protein RPP4 [Arabidopsis thaliana] GI:20270890; contains Pfam profiles PF00412: LIM domain, PF00931: NB-ARC domain, PF00560: Leucine Rich Repeat	-0.738999	1.66902	10.37925	0.0007618436	0.0003268765	-8.52683	-0.472036	-0.699955	-0.678676	-0.846217	-0.998112
At4g32295.1	expressed protein	-0.739215	1.66927	11.25801	0.000482113	0.0002068553	-9.420633	-0.588444	-0.649266	-0.794087	-0.989993	-0.674283
At3g51240.1	naringenin 3-dioxygenase / flavanone 3-hydroxylase (F3H) identical to GI:3790548	-0.739376	1.66945	12.72016	0.0004541521	0.0001948584	-9.562903	-0.924255	-0.871501	-0.709591	-0.597213	-0.594322
At1g66760.1	MATE efflux family protein contains TIGRfam profile: TIGR00797: MATE efflux family protein, Pfam profile PF01554: Uncharacterized membrane protein family	-0.739534	1.66964	10.93985	0.002131806	0.0009146723	-7.538766	-0.627604	-0.695643	-0.596689	-1.038198	NA
At2g25890.1	glycine-rich protein / oleosin	-0.741192	1.67156	11.54357	0.002718645	0.001166461	-6.46857	-0.243462	-0.726271	-1.064467	-0.767869	-0.903889
At1g56630.1	lipase class 3 family protein contains Pfam profile PF01764: Lipase	-0.742218	1.67275	10.86948	0.01161516	0.004983598	-4.967087	-1.289826	-0.335587	-0.718551	NA	-0.624906
At4g14660.1	RNA polymerase Rpb7 N-terminal domain-containing protein similar to SP|P52433 DNA-directed RNA polymerase II 19 kDa polypeptide (EC 2.7.7.6) (RPB7) {Rattus norvegicus}; contains Pfam profile PF03876: RNA polymerase Rpb7, N-terminal domain	-0.743946	1.67475	10.90510	0.0006587567	0.0002826460	-8.810142	-0.893139	-0.570119	-0.514166	-0.904384	-0.837924
At3g43670_38.8	copper amine oxidase, putative similar to copper amine oxidase [Cicer arietinum] gi|3819099|emb|CAA08855	-0.744062	1.67489	11.45467	0.0008585204	0.0003683566	-8.301432	-0.863013	-0.690272	-0.483032	-1.03119	-0.652806
At1g52570.1	phospholipase D alpha 2 / PLD alpha 2 (PLDALPHA2) (PLD2) / choline phosphatase 2 identical to phospholipase D alpha 2 ( PLD alpha 2) SP:Q9SSQ9 from [Arabidopsis thaliana]	-0.745475	1.67653	11.0658	0.02061208	0.008843816	-4.054778	0.171903	-1.297892	-0.946212	-0.879811	-0.775363
At3g45830.1	expressed protein	-0.748024	1.67949	11.02885	0.0003268903	0.0001402555	-10.22614	-0.617722	-0.93004	-0.639426	-0.827357	-0.725572
At1g22060.1	expressed protein	-0.748896	1.68051	11.27189	0.001724499	0.0007399132	-7.165472	-0.450012	-1.111418	-0.939439	-0.654175	-0.589436
At1g66940.1	protein kinase-related	-0.749534	1.68125	12.36788	0.0007272073	0.0003120155	-8.627584	-0.900552	-0.602016	-1.009426	-0.548132	-0.687544
At3g19400.2	cysteine proteinase, putative non-consensus AT acceptor site at exon 3; contains similarity to cysteine protease CYP1 GI:2828252, TDI-65 GI:5726641 from [Lycopersicon esculentum]	-0.751732	1.68381	12.80123	0.002224869	0.000954602	-6.766245	-1.203804	-0.742291	-0.37551	-0.715617	-0.721439
At3g21720.1	isocitrate lyase, putative similar to isocitrate lyase GI:167144 from [Brassica napus]	-0.752365	1.68455	10.85997	0.004710801	0.002021216	-6.969724	NA	-0.958331	-0.668689	NA	-0.630073
At4g30810.1	serine carboxypeptidase S10 family protein similar to serine-type carboxypeptidase (SP:P55748) [Hordeum vulgare]	-0.752823	1.68509	12.30971	0.001246465	0.0005348079	-7.678451	-0.636705	-0.8544	-0.49466	-0.653134	-1.125218
At1g68750.1	phosphoenolpyruvate carboxylase family protein / PEP carboxylase family protein similar to SP|P51059 Phosphoenolpyruvate carboxylase 2 (EC 4.1.1.31) (PEPCASE) {Zea mays}; contains Pfam profile PF00311: phosphoenolpyruvate carboxylase	-0.754	1.68646	11.76178	0.001759800	0.0007550594	-7.895855	-0.476855	-0.78686	-0.90951	NA	-0.842776
At3g21720_40	isocitrate lyase, putative similar to isocitrate lyase GI:167144 from [Brassica napus]	-0.755009	1.68764	10.07431	0.002819664	0.001209805	-7.024289	NA	-0.878675	-0.575158	-1.036915	-0.529288
At3g57930.1	expressed protein	-0.755105	1.68775	12.28245	0.0002247717	9.644053e-05	-11.08807	-0.647056	-0.765444	-0.732968	-0.713177	-0.916879
At5g06805.1	reverse transcriptase-related low similarity to reverse transcriptase [Arabidopsis thaliana] GI:976278	-0.756747	1.68968	12.50108	0.001892096	0.0008118222	-7.00641	-0.4137	-0.907845	-0.51543	-0.85394	-1.09282
At5g41080.1	glycerophosphoryl diester phosphodiesterase family protein weak similarity to SP|P37965 Glycerophosphoryl diester phosphodiesterase (EC 3.1.4.46) {Bacillus subtilis}; contains Pfam profile PF03009: Glycerophosphoryl diester phosphodiesterase family	-0.756935	1.6899	11.33543	0.0009503271	0.0004077472	-8.112364	-0.713576	-0.695321	-0.487388	-1.109065	-0.779322
At4g14060.1	major latex protein-related / MLP-related low similarity to major latex protein {Papaver somniferum}[GI:294060] ; contains Pfam profile PF00407: Pathogenesis-related protein Bet v I family	-0.758137	1.6913	11.01598	0.004316625	0.001852090	-5.844666	-0.331946	-0.742087	-0.613275	-1.327533	-0.775842
At5g47000.1	peroxidase, putative	-0.758615	1.69187	12.64524	0.0002195134	9.418437e-05	-11.17285	-0.603066	-0.86731	-0.738128	-0.778116	-0.806452
At1g47490.2	RNA-binding protein 47 (RBP47), putative similar to DNA binding protein GI:1899187 from [Nicotiana tabacum]	-0.759779	1.69323	12.37181	0.002688428	0.001153497	-6.484618	-0.603497	-1.182271	-1.01369	-0.521123	-0.478314
At3g13960.1	expressed protein identical to transcription activator GRL5 [Arabidopsis thaliana] GI:21539888 (unpublished); supporting cDNA gi|21539887|gb|AY102638.1|	-0.761269	1.69498	10.88442	0.0002471520	0.0001060430	-10.86856	-0.777052	-0.795905	-0.923201	-0.636251	-0.673936
At2g19000.1	expressed protein	-0.761483	1.69523	12.39447	0.002880135	0.001235750	-6.376186	-0.509632	-0.984841	-1.190492	-0.407322	-0.715128
At1g26780.1	myb family transcription factor (MYB117) contains Pfam profile: PF00249 myb-like DNA-binding domain	-0.762179	1.69605	11.06291	0.002897257	0.001243097	-6.972096	NA	-1.004251	-0.795036	-0.410579	-0.838849
At5g58310.1	hydrolase, alpha/beta fold family protein low similarity to SP|Q40708 PIR7A protein {Oryza sativa}, polyneuridine aldehyde esterase [Rauvolfia serpentina] GI:6651393, ethylene-induced esterase [Citrus sinensis] GI:14279437; contains Pfam profile PF00561: hydrolase, alpha/beta fold family	-0.762351	1.69625	12.38841	0.0001688899	7.246388e-05	-11.95581	-0.718025	-0.878648	-0.743764	-0.742029	-0.729291
At1g02850.3	glycosyl hydrolase family 1 protein contains Pfam PF00232 : Glycosyl hydrolase family 1 domain; TIGRFAM TIGR01233: 6-phospho-beta-galactosidase; similar to hydroxyisourate hydrolase (GI:19569603) [Glycine max]	-0.763806	1.69796	11.04017	0.008474977	0.003636272	-5.025352	-0.376015	-0.950207	-1.367682	-0.834104	-0.291024
At1g35490.1	bZIP family transcription factor	-0.764867	1.69921	11.48846	0.009868872	0.004234336	-4.853956	-0.001265	-1.248157	-0.9073	-0.812286	-0.855329
At5g25980_20	glycosyl hydrolase family 1 protein contains Pfam PF00232 : Glycosyl hydrolase family 1 domain; TIGRFAM TIGR01233: 6-phospho-beta-galactosidase; identical to thioglucosidase (GI:871992) [Arabidopsis thaliana]; similar to myrosinase precursor (EC 3.2.3.1)(Sinigrinase) (Thioglucosidase) SP|P37702 from [Arabidopsis thaliana]	-0.764993	1.69936	16.76280	0.0003576482	0.0001534525	-10.03764	-0.976693	-0.603754	-0.647143	-0.801932	-0.795444
At1g69180.1	transcription factor CRC (CRABS CLAW) identical to transcription factor CRC (CRABS CLAW) GI:4836698 [Arabidopsis thaliana]	-0.765976	1.70052	12.86260	0.0003983029	0.0001708958	-9.815243	-0.793392	-1.017378	-0.747826	-0.634381	-0.636904
At2g15400.1	DNA-directed RNA polymerase II 36 kDa polypeptide B / RNA polymerase II subunit 3 (RPB36B) identical to SP|Q39212 DNA-directed RNA polymerase II 36 kDa polypeptide B (EC 2.7.7.6) (RNA polymerase II subunit 3) {Arabidopsis thaliana}	-0.766767	1.70145	12.63188	0.000323455	0.0001387815	-10.26043	-0.596746	-0.886156	-0.846944	-0.870375	-0.633615
At5g56380.1	F-box family protein similar to unknown protein (emb|CAB62440.1); contains Pfam profile PF00646: F-box domain	-0.767109	1.70186	12.34037	0.0004374276	0.0001876826	-9.64499	-0.491578	-0.814787	-0.835611	-0.769009	-0.924559
At1g08650.1	phosphoenolpyruvate carboxylase kinase identical to phosphoenolpyruvate carboxylase kinase [Arabidopsis thaliana] gi|6318613|gb|AAF06968; contains protein kinase domain, Pfam:PF00069	-0.767282	1.70206	14.91946	0.0008023432	0.0003442533	-8.432894	-0.389923	-0.876007	-0.903115	-0.879792	-0.787573
At5g48020.1	expressed protein	-0.767485	1.7023	11.40972	0.0004541521	0.0001948584	-9.552625	-0.533465	-0.832415	-0.655277	-0.937358	-0.878908
At4g10190.1	F-box family protein-related contains TIGRFAM TIGR01640: F-box protein interaction domain	-0.767757	1.70262	10.98749	0.001104558	0.0004739216	-8.819298	-0.785853	NA	-0.571665	-0.778555	-0.934954
At1g28070.1	expressed protein ; expression supported by MPSS	-0.768117	1.70305	11.32498	0.007351347	0.003154168	-5.186517	-0.421909	-0.820331	-0.519798	-1.48664	-0.591908
At5g37890.1	seven in absentia (SINA) protein, putative similar to SIAH1 protein [Brassica napus var. napus] GI:7657876; contains Pfam profile PF03145: Seven in absentia protein family	-0.768596	1.70361	11.32361	0.01174427	0.005038996	-5.41071	NA	-0.607176	-0.550454	-1.148158	NA
At1g52940.1	calcineurin-like phosphoesterase family protein contains Pfam profile: PF00149 calcineurin-like phosphoesterase	-0.768889	1.70396	10.51687	0.004130520	0.00177224	-6.420786	NA	-1.018466	-0.712034	-0.379318	-0.965737
At4g00380.1	XH/XS domain-containing protein / XS zinc finger domain-containing protein contains Pfam domains PF03469: XH domain, PF03468: XS domain and PF03470: XS zinc finger domain	-0.770414	1.70576	10.86241	0.003674958	0.001576777	-7.438612	-0.690537	-0.948474	-0.672231	NA	NA
At3g02480_48.25	ABA-responsive protein-related similar to ABA-inducible protein [Fagus sylvatica] GI:3901016, cold-induced protein kin1 [Brassica napus] GI:167146	-0.772147	1.70781	15.79424	0.0001546194	6.634095e-05	-12.20066	-0.729434	-0.854893	-0.757785	-0.705865	-0.812756
At2g41905.1	expressed protein	-0.772503	1.70823	14.38317	0.002290035	0.0009825621	-6.718177	-0.45668	-0.993008	-1.193885	-0.563312	-0.65563
At5g48140.1	polygalacturonase, putative / pectinase, putative strong similarity to polygalacturonase PGA3 [Arabidopsis thaliana] GI:3152948; contains PF00295: Glycosyl hydrolases family 28 (polygalacturonases)	-0.772737	1.70851	12.28580	0.001458749	0.0006258907	-7.424724	-0.633633	-0.900255	-0.36664	-0.986574	-0.976585
At4g19230.1	cytochrome P450 family protein cytochrome P450, Arabidopsis thaliana; supported by cDNA: gi_15293092_gb_AY050980.1_	-0.773324	1.7092	10.87283	0.002718645	0.001166461	-6.469029	-0.313765	-0.699146	-0.800021	-0.826714	-1.226974
At5g20410.1	1,2-diacylglycerol 3-beta-galactosyltransferase, putative / monogalactosyldiacylglycerol synthase, putative / MGDG synthase, putative identical to monogalactosyldiacylglycerol synthase [gi:3367638] from Arabidopsis thaliana, similar to MGDG synthase type A [gi:9884651] from Glycine max	-0.774681	1.71081	10.94917	0.001043964	0.0004479232	-7.973908	-0.431419	-0.928554	-0.982366	-0.611745	-0.91932
At5g07440.1	glutamate dehydrogenase 2 (GDH2) identical to glutamate dehydrogenase 2 (GDH 2) [Arabidopsis thaliana] SWISS-PROT:Q38946	-0.775416	1.71168	12.84667	0.0001871053	8.027938e-05	-11.64218	-0.641864	-0.766022	-0.871473	-0.754753	-0.842965
At3g08690.1	ubiquitin-conjugating enzyme 11 (UBC11) E2; identical to gi:12643427, SP:P35134	-0.775592	1.71189	14.25518	0.0002520622	0.0001081498	-10.82385	-0.887207	-0.806216	-0.864606	-0.737438	-0.582494
At1g20790.1	F-box family protein contains Pfam:PF00646 F-box domain	-0.775817	1.71216	13.41893	0.001808664	0.000776025	-7.082855	-1.135526	-0.853033	-0.877938	-0.653507	-0.359078
At3g12240.1	serine carboxypeptidase S10 family protein contains Pfam profile: PF00450 serine carboxypeptidase; similar to serine carboxypeptidase I precursor (SP:P37890) [Oryza sativa]	-0.77943	1.71645	11.74121	0.0009932603	0.0004261681	-8.048696	-0.389482	-1.005907	-0.821404	-0.932886	-0.747471
At1g19500.1	hypothetical protein	-0.779942	1.71706	11.13844	0.003627915	0.001556592	-6.06953	-0.562678	-1.092705	-1.024936	-0.254821	-0.964573
At4g30130.1	expressed protein contains Pfam domains, PF04782: Protein of unknown function (DUF632) and PF04783: Protein of unknown function (DUF630)	-0.780736	1.71801	10.83565	0.0008288645	0.0003556325	-8.369473	-1.040133	-0.945588	-0.768721	-0.682058	-0.467181
At3g25170.1	rapid alkalinization factor (RALF) family protein	-0.780925	1.71823	13.76226	0.0003329927	0.0001428738	-10.18465	-0.534827	-0.844126	-0.829829	-0.764538	-0.931303
At1g75760.1	ER lumen protein retaining receptor family protein similar to SP|P33946 ER lumen protein retaining receptor 1 (KDEL receptor 1) {Bos taurus}; contains Pfam profile PF00810: ER lumen protein retaining receptor	-0.781992	1.7195	11.05124	0.008248154	0.003538952	-5.97917	-0.452917	-0.947006	-0.946052	NA	NA
At5g24105.1	expressed protein	-0.782822	1.72049	12.74376	0.0002112712	9.0648e-05	-11.31604	-0.64779	-0.904429	-0.707833	-0.784844	-0.869215
At5g44560.1	SNF7 family protein contains Pfam domain, PF03357: SNF7 family	-0.7846	1.72261	11.88897	0.000702119	0.0003012511	-8.694246	-0.637435	-0.98903	-0.758501	-1.009579	-0.528454
At5g14760.1	L-aspartate oxidase family protein similar to L-aspartate oxidase, Escherichia coli [SP|P10902]; contains Pfam profiles PF00890 FAD binding domain, PF02910 Fumarate reductase/succinate dehydrogenase flavoprotein C-terminal domain	-0.785498	1.72369	10.76286	0.001457124	0.0006251933	-8.263902	-0.725632	-0.692158	-0.65769	NA	-1.066512
At2g47010.2	expressed protein	-0.786559	1.72495	11.16380	0.002236557	0.0009596168	-6.754105	-0.44324	-1.216403	-0.8446	-0.513662	-0.914888
At2g39855.2	expressed protein	-0.787123	1.72563	10.39912	0.004442850	0.001906248	-5.810766	-0.166746	-1.054614	-1.079887	-0.96613	-0.66824
At4g19985.1	GCN5-related N-acetyltransferase (GNAT) family protein contains Pfam profile PF00583: acetyltransferase, GNAT family	-0.787254	1.72579	11.15668	0.003047798	0.001307688	-6.303145	-0.709585	-0.325784	-0.650737	-1.045974	-1.204187
At1g04670.1	expressed protein ; expression supported by MPSS	-0.787854	1.7265	12.50651	0.003493578	0.001498954	-6.12255	-0.365755	-1.320518	-0.918543	-0.732996	-0.601458
At2g28680.1	cupin family protein similar to legumin (11S-globulin) from Ginkgo biloba [GI:949869], 11S globulin from Avena sativa [GI:472867]; contains a 11-S plant seed storage protein signature (PS00305)	-0.787889	1.72655	10.94383	0.003238833	0.001389653	-6.225824	-0.391162	-1.288092	-0.898918	-0.519264	-0.842011
At3g23325.1	splicing factor, putative similar to Splicing factor 3B subunit 10 (SF3b10) (Pre-mRNA splicing factor SF3b 10 kDa subunit) (Swiss-Prot:Q9BWJ5) [Homo sapiens]	-0.788039	1.72673	13.27913	0.0001866488	8.008351e-05	-11.65153	-0.8398	-0.915951	-0.683109	-0.701557	-0.79978
At3g26870.1	self-incompatibility protein-related low similarity to self-incompatibility [Papaver nudicaule] GI:3097262	-0.789325	1.72827	12.38796	0.0002912737	0.0001249739	-10.48872	-0.716392	-0.696852	-1.00457	-0.665024	-0.863789
At2g26850.1	F-box family protein contains Pfam PF00646: F-box domain; similar to SKP1 interacting partner 2 (SKIP2) TIGR_Ath1:At5g67250	-0.789784	1.72882	11.93640	0.0007077423	0.0003036638	-8.673752	-1.094752	-0.865235	-0.708542	-0.505693	-0.774699
At2g16210.2	transcriptional factor B3 family protein contains Pfam profile PF02362: B3 DNA binding domain	-0.791117	1.73041	11.30456	0.001757886	0.0007542385	-7.130557	-0.465369	-1.271047	-0.715612	-0.780285	-0.723271
At1g68780.1	leucine-rich repeat family protein contains leucine rich-repeat (LRR) domains Pfam:PF00560, INTERPRO:IPR001611; contains similarity to disease resistance protein [Lycopersicon esculentum] gi|3894383|gb|AAC78591	-0.791484	1.73085	10.95803	0.0002076348	8.908775e-05	-11.37965	-0.807732	-0.950009	-0.686954	-0.824925	-0.6878
At3g55140.2	pectate lyase family protein similar to pollen allergen Amb a 1.3 SP:P27761 from [Ambrosia artemisiifolia]	-0.791531	1.73091	12.19860	0.002000520	0.0008583427	-6.935388	-0.529427	-0.694328	-0.721613	-1.322641	-0.689644
At2g31130.1	expressed protein	-0.792338	1.73188	11.19381	0.001634775	0.0007014164	-7.242879	-0.603556	-1.246347	-0.91664	-0.589913	-0.605236
At2g47040.1	pectinesterase family protein contains Pfam profile: PF01095 pectinesterase	-0.792474	1.73204	13.95200	0.001188308	0.0005098552	-7.743773	-0.558176	-1.038424	-1.042327	-0.486438	-0.837004
At5g15110.1	pectate lyase family protein similar to pectate lyase P59 SP:P15722 from [Lycopersicon esculentum]	-0.792859	1.7325	12.88352	0.0007571015	0.0003248418	-8.535857	-0.532278	-0.610149	-0.975001	-0.798657	-1.04821
At5g52740.1	heavy-metal-associated domain-containing protein contains Pfam profile PF00403: Heavy-metal-associated domain	-0.793498	1.73327	12.62456	0.005501561	0.002360499	-5.984212	-1.138436	NA	-0.365151	-0.978051	-0.692354
At4g30520.1	leucine-rich repeat family protein / protein kinase family protein contains Pfam domains PF00560: Leucine Rich Repeat and PF00069: Protein kinase domain	-0.793836	1.73368	3437-11-01	0.0006099287	0.0002616959	-8.936798	-1.044636	-0.888647	-0.523046	-0.651054	-0.861795
At4g01580.1	transcriptional factor B3 family protein contains Pfam profile PF02362: B3 DNA binding domain	-0.793973	1.73384	12.95545	0.0002988305	0.0001282162	-10.44939	-0.777318	-0.847544	-1.015277	-0.656635	-0.673089
At1g08065.1	carbonic anhydrase family protein similar to storage protein (dioscorin) [Dioscorea cayenensis] GI:433463; contains Pfam profile PF00194: Eukaryotic-type carbonic anhydrase	-0.796162	1.73648	11.89983	0.00438105	0.001879733	-5.828259	-0.346103	-1.215771	-0.843677	-0.456176	-1.119084
At2g23900.1	glycoside hydrolase family 28 protein / polygalacturonase (pectinase) family protein weak similarity to SP|P27644 Polygalacturonase (EC 3.2.1.15) (Pectinase) {Agrobacterium tumefaciens}; contains PF00295: Glycosyl hydrolases family 28	-0.79646	1.73683	11.00112	0.0007322027	0.0003141588	-9.73265	NA	-0.96664	-0.751989	-0.69272	-0.774493
At5g25980_40	glycosyl hydrolase family 1 protein contains Pfam PF00232 : Glycosyl hydrolase family 1 domain; TIGRFAM TIGR01233: 6-phospho-beta-galactosidase; identical to thioglucosidase (GI:871992) [Arabidopsis thaliana]; similar to myrosinase precursor (EC 3.2.3.1)(Sinigrinase) (Thioglucosidase) SP|P37702 from [Arabidopsis thaliana]	-0.796959	1.73744	17.03843	0.0004163949	0.0001786583	-9.728315	-1.037068	-0.575092	-0.709553	-0.887107	-0.775977
At3g16040.1	expressed protein	-0.797045	1.73754	12.07501	0.0009067785	0.0003890622	-8.204744	-0.702367	-0.755308	-1.074587	-0.467295	-0.985667
At5g46940.1	invertase/pectin methylesterase inhibitor family protein low similarity to SP|P83326 Pectinesterase inhibitor (Pectin methylesterase inhibitor) (PMEI) {Actinidia chinensis}; contains Pfam profile PF04043: Plant invertase/pectin methylesterase inhibitor	-0.797825	1.73848	11.03520	0.0005369179	0.0002303699	-9.201059	-0.680862	-1.039122	-0.90421	-0.531592	-0.833341
At1g36380.1	expressed protein similar to vanilloid receptor-like protein GB:AAD26363 from [Homo sapiens]	-0.79881	1.73967	11.96861	0.003234805	0.001387925	-6.227903	-0.359175	-0.495927	-1.206045	-0.914601	-1.018302
At3g06100.1	major intrinsic family protein / MIP family protein contains Pfam profile: PF00230 major intrinsic protein; contains non-consensus TT acceptor splice site at exon 4	-0.799203	1.74014	10.76020	0.004113489	0.001764933	-5.908322	-0.31482	-1.361657	-0.792189	-0.63586	-0.891491
At1g57820.2	zinc finger (C3HC4-type RING finger) family protein low similarity to nuclear protein np95 [Mus musculus] GI:4220590; contains Pfam profiles PF02182: YDG/SRA domain, PF00097: Zinc finger, C3HC4 type (RING finger), PF00628: PHD-finger	-0.801094	1.74242	13.22346	0.0005553864	0.000238294	-9.111905	-0.845556	-1.05848	-0.874406	-0.713061	-0.513968
At2g17787.1	expressed protein	-0.80257	1.74421	10.85517	0.02010088	0.00862448	-4.082867	-0.493622	-0.955766	-0.977331	-0.002571	-1.583559
At3g15900.1	expressed protein	-0.802659	1.74431	13.25422	0.0001448623	6.215459e-05	-12.42934	-0.839303	-0.780086	-0.786042	-0.902381	-0.705484
At4g24580.1	pleckstrin homology (PH) domain-containing protein-related / RhoGAP domain-containing protein contains Pfam domain, PF00620: RhoGAP domain	-0.802663	1.74432	10.42085	0.003612821	0.001550117	-6.075623	-0.650278	-1.290259	-1.062508	-0.351893	-0.658376
At2g36020.1	abscisic acid-responsive HVA22 family protein weak similarity to SP|Q00765 Polyposis locus protein 1 (TB2 protein) {Homo sapiens}; contains Pfam profile PF03134: TB2/DP1, HVA22 family	-0.802734	1.7444	11.33007	0.001510340	0.0006480264	-7.367656	-0.420496	-0.852482	-1.204042	-0.6752	-0.861451
At5g14890.1	NHL repeat-containing protein contains Pfam profile PF01436: NHL repeat	-0.802937	1.74465	11.76493	0.0003360833	0.0001441999	-10.16089	-0.993201	-0.832217	-0.694644	-0.590057	-0.904566
At4g34710.2	arginine decarboxylase 2 (SPE2) identical to SP|O23141 Arginine decarboxylase 2 (EC 4.1.1.19) (ARGDC 2) (ADC 2) (ADC-N) {Arabidopsis thaliana}	-0.804482	1.74652	12.68242	0.000818339	0.0003511164	-8.396952	-0.95802	-1.141839	-0.687585	-0.598199	-0.636767
At5g28020_40	cysteine synthase, putative / O-acetylserine (thiol)-lyase, putative / O-acetylserine sulfhydrylase, putative similar to O-acetylserine(thiol) lyase (EC 4.2.99.8) [Brassica juncea] GI:2245144; contains Pfam profile PF00291: Pyridoxal-phosphate dependent enzyme	-0.804586	1.74664	12.47141	0.0003628556	0.0001556868	-10.01211	-1.046308	-0.61648	-0.809805	-0.681918	-0.86842
At1g19650.1	SEC14 cytosolic factor, putative / phosphoglyceride transfer protein, putative similar to SP:P24859 from [Kluyveromyces lactissimilar to phosphatidylinositol transfer-like protein IV (GI:14486707) [Lotus japonicus]; contains Pfam PF00650 : CRAL/TRIO domain; contains Pfam PF03765 : CRAL/TRIO, N-terminus	-0.805144	1.74732	11.88231	0.001417084	0.0006080138	-7.4759	-0.907599	-0.911595	-1.169168	-0.517177	-0.520181
At4g19645.1	expressed protein	-0.806743	1.74926	7656-10-01	0.003849072	0.001651482	-5.988527	-0.365271	-1.332189	-0.837764	-0.974746	-0.523747
At3g43850.1	hypothetical protein similar to MTD1 [Medicago truncatula] GI:9294810	-0.806927	1.74948	12.73767	0.000597989	0.0002565731	-8.966948	-0.75075	-0.856906	-0.498338	-1.082847	-0.845796
At5g25980.2	glycosyl hydrolase family 1 protein contains Pfam PF00232 : Glycosyl hydrolase family 1 domain; TIGRFAM TIGR01233: 6-phospho-beta-galactosidase; identical to thioglucosidase (GI:871992) [Arabidopsis thaliana]; similar to myrosinase precursor (EC 3.2.3.1)(Sinigrinase) (Thioglucosidase) SP|P37702 from [Arabidopsis thaliana]	-0.807599	1.7503	16.18369	0.001329362	0.0005703757	-7.575523	-1.246322	-0.486124	-0.694221	-0.791037	-0.820292
At5g42140.1	zinc finger protein, putative / regulator of chromosome condensation (RCC1) family protein similar to zinc finger protein [Arabidopsis thaliana] gi|15811367|gb|AAL08940	-0.808131	1.75094	12.18904	0.0005714153	0.0002451713	-9.055606	-0.676565	-0.957448	-0.507618	-0.989967	-0.909057
At1g23690.1	expressed protein contains Pfam profile PF02713: Domain of unknown function DUF220; expression supported by MPSS	-0.808533	1.75143	10.95066	0.002789030	0.001196661	-6.421793	-0.286373	-1.216792	-0.766628	-0.753661	-1.019212
At5g02100.1	oxysterol-binding family protein similar to SWH1 [Saccharomyces cerevisiae] GI:402658; contains Pfam profile PF01237: Oxysterol-binding protein	-0.808851	1.75182	11.83088	0.001143964	0.000490829	-7.81271	-1.191649	-0.57431	-0.686548	-0.613617	-0.97813
At3g62040.1	haloacid dehalogenase-like hydrolase family protein similarity to SP|P53078 SSM1 protein {Saccharomyces cerevisiae}; contains InterPro accession IPR005834: Haloacid dehalogenase-like hydrolase	-0.810778	1.75416	10.98142	0.0005202438	0.0002232157	-9.259783	-0.810998	-1.129527	-0.667321	-0.614177	-0.83187
At1g23600.1	expressed protein contains Pfam profile PF02713: Domain of unknown function DUF220; expression supported by MPSS	-0.812214	1.7559	11.02781	0.001725055	0.0007401519	-7.93586	NA	-0.516476	-0.979311	-0.98662	-0.76645
At4g10440.1	dehydration-responsive family protein similar to early-responsive to dehydration stress ERD3 protein [Arabidopsis thaliana] GI:15320410; contains Pfam profile PF03141: Putative methyltransferase	-0.812734	1.75654	10.39439	0.009463393	0.004060362	-5.761406	NA	-0.600395	-1.188217	-0.64959	NA
At5g54190_40	protochlorophyllide reductase A, chloroplast / PCR A / NADPH-protochlorophyllide oxidoreductase A (PORA) identical to SP:Q42536 protochlorophyllide reductase A, chloroplast precursor (EC 1.3.1.33) (PCR A) (NADPH-protochlorophyllide oxidoreductase A) (POR A) [Arabidopsis thaliana]	-0.814421	1.75859	10.32769	0.005991168	0.002570570	-5.42741	-0.96193	-0.504896	-0.897986	-1.413686	-0.293608
At3g02710.1	nuclear associated protein-related / NAP-related similar to Nuclear associated protein (NAP) (NYD-SP19) (Swiss-Prot:Q8WYA6) [Homo sapiens]	-0.814772	1.75902	13.83509	0.0003268903	0.0001402555	-10.23159	-0.601186	-0.733852	-0.82937	-1.046241	-0.863208
At1g78380_40	glutathione S-transferase, putative similar to glutathione transferase GI:2853219 from [Carica papaya]	-0.815102	1.75942	13.85647	0.0003036584	0.0001302876	-10.41639	-0.809826	-0.657177	-0.666349	-1.014867	-0.927289
At5g65690.1	phosphoenolpyruvate carboxykinase [ATP], putative / PEP carboxykinase, putative / PEPCK, putative similar to phosphoenolpyruvate carboxykinase [Lycopersicon esculentum] GI:16950587, SP|Q9SLZ0 Phosphoenolpyruvate carboxykinase [ATP] (EC 4.1.1.49) (PEP carboxykinase) (Phosphoenolpyruvate carboxylase) (PEPCK) {Zea mays}; contains Pfam profile PF01293: phosphoenolpyruvate carboxykinase	-0.815301	1.75967	11.05720	0.0005982073	0.0002566667	-8.964482	-0.516931	-0.829626	-0.695619	-1.031423	-1.002908
At3g13400.1	multi-copper oxidase type I family protein similar to pollen-specific BP10 protein [SP|Q00624][Brassica napus]; contains Pfam profile: PF00394 Multicopper oxidase	-0.815563	1.75998	13.16617	0.003587305	0.001539168	-6.084668	-0.514453	-0.99056	-1.023977	-0.324493	-1.224332
At5g62850.1	nodulin MtN3 family protein contains Pfam PF03083 MtN3/saliva family; similar to LIM7 (cDNAs induced in meiotic prophase in lily microsporocytes) GI:431154 from [Lilium longiflorum]	-0.817206	1.76199	11.51023	0.0004268233	0.0001831328	-9.685051	-0.598421	-1.088494	-0.821845	-0.878898	-0.69837
At1g67290.1	glyoxal oxidase-related contains similarity to glyoxal oxidase precursor [Phanerochaete chrysosporium] gi|1050302|gb|AAA87594	-0.818124	1.76311	11.41984	0.001162182	0.0004986454	-7.781565	-1.028773	-0.361645	-0.965212	-0.774183	-0.960809
At1g23580.1	expressed protein contains Pfam profile PF02713: Domain of unknown function DUF220	-0.818697	1.76381	11.19659	0.004200619	0.001802317	-5.882874	-0.752553	-0.202723	-1.121582	-0.806384	-1.210244
At1g65440.1	glycine-rich protein	-0.81894	1.76411	14.98422	0.0001813242	7.779891e-05	-11.73607	-0.825501	-0.969101	-0.688661	-0.736649	-0.874787
At4g02250.1	invertase/pectin methylesterase inhibitor family protein low similarity to SP|P83326 Pectinesterase inhibitor (Pectin methylesterase inhibitor) (PMEI) {Actinidia chinensis}, pistil-specific gene sts15 [Solanum tuberosum] GI:1616628; contains Pfam profile PF04043: Plant invertase/pectin methylesterase inhibitor	-0.81954	1.76484	11.97900	0.0002158249	9.260178e-05	-11.24788	-0.751473	-0.782702	-0.74883	-0.764839	-1.049857
At1g66940.2	protein kinase-related	-0.820077	1.7655	11.43299	0.0001712911	7.349412e-05	-11.92107	-0.709806	-0.985754	-0.756885	-0.810694	-0.837248
At3g14810.1	mechanosensitive ion channel domain-containing protein / MS ion channel domain-containing protein contains Pfam profile PF00924: Mechanosensitive ion channel	-0.820718	1.76629	11.30432	0.000184135	7.900493e-05	-11.70195	-0.68382	-0.724951	-0.89394	-0.848204	-0.952677
At5g40340.1	PWWP domain-containing protein KED, Nicotiana tabacum, EMBL:AB009883	-0.821651	1.76743	11.13743	0.0002381042	0.0001021610	-10.96034	-0.906832	-0.896237	-0.962467	-0.699989	-0.642732
At5g46490.1	disease resistance protein (TIR-NBS class), putative domain signature TIR-NBS exists, suggestive of a disease resistance protein.	-0.823631	1.76985	12.40796	0.0007915458	0.0003396205	-8.459422	-0.619155	-0.974598	-0.531899	-1.106797	-0.885705
At1g14420.1	pectate lyase family protein similar to pectate lyase P59 SP:P15722 from [Lycopersicon esculentum]	-0.823831	1.7701	12.10348	0.001909991	0.0008195006	-6.992512	-0.433523	-0.889803	-1.293932	-0.647589	-0.854306
At3g21970.1	receptor-like protein kinase-related contains Pfam profile: PF01657 Domain of unknown function that is usually associated with protein kinase domain Pfam:PF00069; similar to receptor-like protein kinase 4 (GI:13506745) and receptor-like protein kinase 5 (GI:13506747) [Arabidopsis thaliana]	-0.823833	1.7701	10.82420	0.01850124	0.007938139	-4.170856	-0.075609	-1.303929	-1.533737	-0.496854	-0.70904
At3g26115.2	expressed protein	-0.824552	1.77098	11.02029	0.001059734	0.0004546892	-7.947794	-1.250724	-0.757095	-0.62438	-0.897352	-0.593208
At2g24700.1	transcriptional factor B3 family protein low similarity to reproductive meristem gene 1 from [Brassica oleracea var. botrytis] GI:3170424, [Arabidopsis thaliana] GI:13604227; contains Pfam profile PF02362: B3 DNA binding domain	-0.82463	1.77108	11.01016	0.001352127	0.0005801435	-7.540279	-0.692266	-0.837342	-1.313183	-0.705397	-0.574963
At3g12040.1	DNA-3-methyladenine glycosylase (MAG) identical to DNA-3-methlyadenine glycosylase (MAG) SP:Q39147 from [Arabidopsis thaliana]; contains Pfam profile: PF02245 methylpurine-DNA glycosylase (MPG)	-0.824811	1.7713	11.96346	0.0005947485	0.0002551827	-8.977639	-0.806683	-0.733903	-0.622612	-1.197587	-0.763271
At4g26090.1	disease resistance protein RPS2 (CC-NBS-LRR class), putative domain signature CC-NBS-LRR exists, suggestive of a disease resistance protein. identical to RPS2 (gi:13661831)	-0.825607	1.77228	11.12165	0.0103671	0.004448106	-5.125404	NA	-0.64321	-0.301348	-1.286167	-1.071704
At4g00270.1	DNA-binding storekeeper protein-related contains similarity to storekeeper protein [Solanum tuberosum] gi|14268476|emb|CAC39398; contains PF04504: Protein of unknown function, DUF573	-0.825942	1.77269	12.94357	0.0003758183	0.0001612486	-9.946492	-0.787909	-0.782804	-0.580561	-1.071716	-0.906719
At4g12700.1	expressed protein	-0.826175	1.77298	11.39502	0.0003983029	0.0001708958	-9.82543	-0.955147	-0.596217	-0.861319	-1.038716	-0.679478
At1g58280.2	expressed protein	-0.827499	1.77461	10.84111	0.001118953	0.0004800978	-7.861333	-0.672341	-0.933923	-1.224745	-0.50527	-0.801213
At3g05610.1	pectinesterase family protein contains Pfam profile: PF01095 pectinesterase	-0.828395	1.77571	13.12698	0.0002027577	8.69952e-05	-11.45843	-0.714082	-1.00047	-0.916368	-0.718736	-0.792317
At2g05630.1	autophagy 8d (APG8d) identical to autophagy 8d [Arabidopsis thaliana] GI:19912157; contains Pfam profile PF02991: Microtubule associated protein 1A/1B, light chain 3	-0.828881	1.77631	12.43118	0.0008500161	0.0003647078	-8.32306	-0.613083	-1.235982	-0.874089	-0.643703	-0.777548
At5g20860.1	pectinesterase family protein contains Pfam profile: PF01095 pectinesterase	-0.82953	1.77711	12.31564	0.0006955863	0.0002984482	-8.716517	-0.48757	-0.804038	-0.761893	-1.051558	-1.042589
At5g38590.1	F-box family protein contains F-box domain Pfam:PF00646	-0.829637	1.77724	10.79392	0.002101788	0.0009017928	-6.85923	-0.827587	-1.131313	-0.902791	-1.01322	-0.273273
At5g05270.1	chalcone-flavanone isomerase family protein contains very low similarity to chalcone-flavonone isomerase (chalcone isomerase), GI:1705761 from Vitis vinifera; contains Pfam profile PF02431: Chalcone-flavanone isomerase	-0.829663	1.77727	12.75645	0.0003983029	0.0001708958	-9.821218	-0.940972	-0.906553	-0.835645	-0.505759	-0.959385
At5g26700.1	germin-like protein, putative similar to germin-like protein GLP8 [SP|P93000]; contains Pfam profile: PF01072 germin family	-0.830132	1.77785	13.63141	0.0001550287	6.651657e-05	-12.17214	-0.89251	-0.809484	-0.801	-0.957046	-0.690617
At5g37290.1	armadillo/beta-catenin repeat family protein contains Pfam profile: PF00514 armadillo/beta-catenin-like repeat	-0.830766	1.77863	10.75738	0.001129286	0.0004845313	-7.842889	-0.859423	-0.868605	-1.223843	-0.744099	-0.457858
At5g65860.1	ankyrin repeat family protein contains ankyrin repeats, Pfam:PF00023	-0.831109	1.77905	11.05596	0.002158851	0.0009262762	-6.811302	-0.853953	-0.33576	-0.857701	-0.826082	-1.282049
At5g63135.1	expressed protein	-0.831293	1.77928	11.61609	0.0003324262	0.0001426307	-10.19345	-1.000322	-0.736471	-0.960665	-0.880578	-0.578431
At4g13070.1	group II intron splicing factor CRS1-related contains weak similarity to CRS1 [Zea mays] gi|9837550|gb|AAG00595	-0.831721	1.77981	10.38331	0.002674918	0.0011477	-6.496108	-1.440309	-0.504585	-0.718029	-0.694471	-0.801211
At2g01760.1	two-component responsive regulator family protein / response regulator family protein similar to response regulator 9 (GI:14189890) [Zea mays]; similar to ARR1 protein (GI:4210449) [Arabidopsis thaliana]; contains Pfam profile: PF00072 response regulator receiver domain	-0.832068	1.78024	11.35465	0.002524940	0.001083350	-6.574009	-0.635415	-1.193602	-1.155191	-0.361873	-0.81426
At3g13480.1	expressed protein ; expression supported by MPSS	-0.833267	1.78172	13.36666	0.0005205686	0.0002233551	-9.256713	-0.540793	-0.964767	-0.710415	-0.87388	-1.076482
At5g46240.1	inward rectifying potassium channel (KAT1) identical to K+ channel [Arabidopsis thaliana] gi|1165000|emb|CAA63601; Shaker-type channel (1P/6TM), PMID:11500563	-0.833354	1.78182	10.71025	0.004283307	0.001837795	-5.855992	-0.719991	-1.273008	-1.25325	-0.502032	-0.418487
At4g36880.1	cysteine proteinase, putative strong similarity to cysteine proteinase COT44 precursor SP:P25251 from [Brassica napus] (Rape)	-0.833591	1.78212	11.27506	0.000316675	0.0001358725	-10.32095	-0.636863	-0.739653	-0.959297	-0.777073	-1.055068
At3g06110.2	dual specificity protein phosphatase family protein contains Pfam profile: PF00782 dual specificity phosphatase, catalytic domain	-0.835791	1.78484	12.10128	0.0002216558	9.51036e-05	-11.13104	-0.595027	-0.955702	-0.909504	-0.884808	-0.833914
At2g22830.1	squalene monooxygenase, putative / squalene epoxidase, putative similar to SP|O65404 (SE 1,1), SP|O65402 (SE 1,2), SP|O65403 (SE 2)	-0.837257	1.78665	10.49263	0.007899533	0.003389372	-5.479167	-1.157039	-0.337987	-1.192041	-0.661964	NA
At5g08640.1	flavonol synthase 1 (FLS1) identical to SP|Q96330; contains PF03171 2OG-Fe(II) oxygenase superfamily	-0.837457	1.7869	13.87224	0.0005202438	0.0002232157	-9.260716	-1.189658	-0.866236	-0.783738	-0.688008	-0.659645
At1g59740.1	proton-dependent oligopeptide transport (POT) family protein contains Pfam profile: PF00854 POT family	-0.838488	1.78818	11.96262	0.005947366	0.002551776	-5.437428	-0.179404	-1.398245	-1.006117	-0.921027	-0.68765
At3g29040.1	receptor-like protein kinase-related contains Pfam profile: PF01657 Domain of unknown function that is usually associated with protein kinase domain Pfam:PF00069	-0.839028	1.78884	10.80893	0.004747903	0.002037135	-5.729495	-0.241721	-0.999358	-1.367269	-0.945646	-0.641147
At1g02900.1	rapid alkalinization factor (RALF) family protein similar to RALF precursor [Nicotiana tabacum] GI:16566316	-0.842266	1.79286	11.10434	0.0008327553	0.0003573018	-8.362308	-0.610643	-1.270778	-0.857924	-0.725085	-0.746899
At4g13270.1	expressed protein	-0.842329	1.79294	11.03762	0.002287207	0.0009813487	-6.721015	-1.255191	-0.481999	-0.559235	-1.152124	-0.763097
At4g09930.1	avirulence-responsive family protein / avirulence induced gene (AIG1) family protein similar to AIG1 protein SP:P54120 [Arabidopsis thaliana]; contains Pfam PF04548: AIG1 family;	-0.844407	1.79553	11.12436	0.001300641	0.0005580527	-7.606723	-1.158015	-0.682774	-1.167137	-0.551828	-0.662279
At2g07040.1	leucine-rich repeat transmembrane protein kinase, putative	-0.845464	1.79684	11.45189	0.00269562	0.001156582	-6.480172	-0.35514	-1.268188	-1.141799	-0.698126	-0.764069
At1g13740.1	expressed protein	-0.846586	1.79824	15.69543	0.0003825082	0.0001641189	-9.911308	-0.744696	-1.061899	-0.851792	-0.990563	-0.583979
At2g02140.1	plant defensin-fusion protein, putative (PDF2.6) plant defensin protein family member, personal communication, Bart Thomma (Bart.Thomma@agr.kuleuven.ac.be); similar to protease inhibitor II [Brassica rapa] gi|1209258|gb|AAA91049	-0.848602	1.80075	12.52855	0.0005767639	0.0002474662	-9.041666	-0.985549	-0.88702	-1.092247	-0.498467	-0.779727
At1g78750.1	F-box family protein contains F-box domain Pfam:PF00646	-0.850129	1.80266	11.27003	0.001622183	0.0006960138	-7.252539	-0.776521	-1.190329	-0.489689	-1.169618	-0.624487
At5g37810.1	major intrinsic family protein / MIP family protein similar to pollen-specific membrane integral protein SP:P49173 from [Nicotiana alata]; contains Pfam profile: MIP PF00230	-0.850805	1.80351	10.81377	0.001793801	0.000769648	-7.101505	-0.471169	-1.247319	-0.713841	-1.135864	-0.68583
At5g54095.1	expressed protein	-0.850883	1.8036	12.77737	0.0001219515	5.232451e-05	-13.02948	-0.831795	-0.772853	-0.951246	-0.783088	-0.915432
At2g31985.1	expressed protein	-0.851364	1.80421	11.22834	0.001309329	0.0005617804	-7.595193	-0.347156	-0.95068	-1.013975	-0.836136	-1.108874
At5g01600_40	ferritin 1 (FER1) identical to ferritin [Arabidopsis thaliana] GI:1246401, GI:8163920	-0.852465	1.80558	14.77862	0.0002044041	8.77016e-05	-11.42671	-0.770231	-0.792454	-0.874927	-1.084475	-0.740239
At1g34590.1	hypothetical protein	-0.852728	1.80591	12.84228	0.0002076348	8.908775e-05	-11.38618	-0.647743	-0.949786	-0.974996	-0.766423	-0.924694
At1g61563.1	rapid alkalinization factor (RALF) family protein contains Pfam domain PF05498: Rapid ALkalinization Factor (RALF)	-0.852924	1.80616	16.20983	0.0004541521	0.0001948584	-9.569376	-0.647596	-0.913016	-1.183609	-0.754841	-0.765557
At5g52360.1	actin-depolymerizing factor, putative strong similarity to pollen specific actin-depolymerizing factor 2 [Nicotiana tabacum] GI:22857914; contains Pfam profile PF00241: Cofilin/tropomyosin-type actin-binding protein	-0.854548	1.80819	11.28056	0.0008023432	0.0003442533	-8.433872	-0.540902	-0.899734	-0.660454	-1.186166	-0.985481
At1g43800.1	acyl-[acyl-carrier-protein] desaturase, putative / stearoyl-ACP desaturase, putative similar to Acyl-[acyl-carrier protein] desaturase from Lupinus luteus GI:4704824, Asclepias syriaca GI:1762436, Ricinus communis SP|P22337; contains Pfam profile PF03405 Fatty acid desaturase	-0.855804	1.80977	10.55752	0.002913025	0.001249862	-6.358299	-0.853506	-1.322087	-0.976466	-0.860214	-0.266749
At1g06250.1	lipase class 3 family protein similar to lipase GB:AAD01804 GI:4103627 from [Dianthus caryophyllus]; contains Pfam profile PF01764: Lipase	-0.856719	1.81092	10.64969	0.007720099	0.003312384	-5.126779	-0.317974	-1.497054	-1.21941	-0.49913	-0.750029
At1g55320.1	acyl-activating enzyme 18 (AAE18) nearly identical to acyl-activating enzyme 18 [Arabidopsis thaliana] GI:29893268; similar to acetyl-CoA synthetase [SP|P27095] from Methanothrix soehngenii; contains Pfam AMP-binding enzyme domain PF00501l; identical to cDNA acyl-activating enzyme 18 (At1g55320) GI: 29893267	-0.858452	1.81309	10.65791	0.0004990789	0.0002141347	-10.66727	NA	-0.725169	-0.849415	-0.993017	-0.866208
At5g01600.1	ferritin 1 (FER1) identical to ferritin [Arabidopsis thaliana] GI:1246401, GI:8163920	-0.859527	1.81444	13.11944	0.001068076	0.0004582685	-7.93197	-0.933997	-0.824713	-0.415722	-1.200912	-0.92229
At2g43920.1	thiol methyltransferase, putative similar to thiol methyltransferase 1 GI:14583119 from [Brassica oleracea]	-0.859598	1.81453	9983-10-01	0.0001519064	6.517693e-05	-12.24366	-0.866975	-0.987558	-0.900152	-0.867326	-0.675978
At3g01240.1	expressed protein	-0.860174	1.81526	14.45216	0.0005027759	0.0002157210	-9.330303	-0.594732	-1.048456	-1.084393	-0.669245	-0.904043
At2g05420.1	meprin and TRAF homology domain-containing protein / MATH domain-containing protein similar to ubiquitin-specific protease 12 [Arabidopsis thaliana] GI:11993471; contains Pfam profile PF00917: MATH domain	-0.860919	1.81619	12.37390	0.0007915458	0.0003396205	-8.463717	-0.855272	-0.509203	-1.010331	-1.189315	-0.740472
At4g13140.1	expressed protein	-0.861374	1.81677	11.81457	0.001129286	0.0004845313	-7.84593	-0.681252	-1.261019	-0.672416	-1.078778	-0.613404
At5g16000.1	leucine-rich repeat family protein / protein kinase family protein contains Pfam domains PF00560: Leucine Rich Repeat and PF00069: Protein kinase domain	-0.861933	1.81747	12.61753	0.01114853	0.004783389	-4.707585	-0.675483	-0.318374	-0.451423	-1.280938	-1.583446
At1g69290.1	pentatricopeptide (PPR) repeat-containing protein contains Pfam profile PF01535: PPR repeat	-0.862087	1.81767	12.04472	0.001350183	0.0005793091	-7.54499	-0.583202	-0.533571	-0.907492	-1.267587	-1.018586
At3g42640.1	ATPase, plasma membrane-type, putative / proton pump, putative strong similarity to P-type H+-ATPase from [Lycopersicon esculentum] GI:1621440, [Solanum tuberosum] GI:435001, SP|Q03194 {Nicotiana plumbaginifolia}; contains InterPro accession IPR001757: ATPase, E1-E2 type	-0.863363	1.81927	12.37454	0.0001783012	7.65019e-05	-11.81441	-0.917469	-0.799227	-0.807927	-0.728721	-1.063467
At4g29030.1	glycine-rich protein glycine-rich protein - Onobrychis viciifolia,PID:g2565429	-0.863777	1.8198	14.51499	0.0007017624	0.0003010981	-8.698547	-1.28275	-0.708461	-0.784589	-0.657438	-0.885647
At3g57810.1	OTU-like cysteine protease family protein contains Pfam profile PF02338: OTU-like cysteine protease	-0.863879	1.81993	12.42990	0.0005411473	0.0002321846	-9.154891	-0.515659	-1.019492	-1.103164	-0.89942	-0.781661
At3g43120.1	auxin-responsive protein-related similar to indole-3-acetic acid induced protein ARG7 (SP:P32295) from [Phaseolus aureus]	-0.865749	1.82228	11.44319	0.0001800657	7.725898e-05	-11.75265	-1.032268	-0.846035	-0.911731	-0.662321	-0.876388
At2g33690.1	late embryogenesis abundant protein, putative / LEA protein, putative similar to responsive to water deficit, novel late embryogenesis abundant-like protein PvLEA-18 (GI:2347086) [Phaseolus vulgaris]	-0.86687	1.8237	12.76234	0.0005018895	0.0002153406	-9.339962	-0.621216	-1.213186	-0.930018	-0.757818	-0.812113
At3g61160.2	shaggy-related protein kinase beta / ASK-beta (ASK2) identical to shaggy-related protein kinase beta SP:O23145 GI:2569931 from [Arabidopsis thaliana]	-0.867148	1.82405	12.85680	0.0001035079	4.441108e-05	-13.47556	-0.986894	-0.848421	-0.797306	-0.839584	-0.863535
At2g24650.1	transcriptional factor B3 family protein low similarity to reproductive meristem gene 1 from [Brassica oleracea var. botrytis] GI:3170424, [Arabidopsis thaliana] GI:13604227; contains Pfam profile PF02362: B3 DNA binding domain	-0.867242	1.82417	10.72785	0.0003514911	0.0001508107	-10.07649	-1.068004	-0.979393	-0.74897	-0.950337	-0.589506
At3g61440.1	cysteine synthase, putative / O-acetylserine (thiol)-lyase, putative / O-acetylserine sulfhydrylase, putative identical to cysteine synthase (EC 4.2.99.8) [Arabidopsis thaliana] GI:5824334; contains Pfam profile PF00291: Pyridoxal-phosphate dependent enzyme	-0.867951	1.82507	14.30124	0.0008610539	0.0003694436	-8.288623	-0.818038	-0.452952	-0.882722	-1.001101	-1.184941
At1g47490.1	RNA-binding protein 47 (RBP47), putative similar to DNA binding protein GI:1899187 from [Nicotiana tabacum]	-0.86966	1.82723	12.56764	0.0005369179	0.0002303699	-9.192924	-0.807936	-1.164842	-1.05028	-0.702972	-0.622268
At1g62305.1	expressed protein contains Pfam profile PF03267: Arabidopsis protein of unknown function, DUF266	-0.870371	1.82813	10.96144	0.002449149	0.001050831	-6.62397	-0.513041	-0.771569	-0.640513	-0.969031	-1.457703
At5g65050.1	MADS-box protein (MAF2)	-0.870996	1.82892	12.39288	0.0002554912	0.0001096210	-10.79635	-0.875015	-0.98756	-0.688477	-1.083824	-0.720101
At1g23560.1	expressed protein contains Pfam profile PF02713: Domain of unknown function DUF220	-0.872403	1.83071	11.34475	0.0001221586	5.241335e-05	-13.00076	-0.872225	-0.828409	-0.743268	-0.934719	-0.983392
At1g65560.1	allyl alcohol dehydrogenase, putative similar to allyl alcohol dehydrogenase from Nicotiana tabacum [gi:6692816]; similar to probable NADP-dependent oxidoreductase (zeta-crystallin homolog) P1 [SP|Q39172][gi:886428] and P2 [SP|Q39173][gi:886430], Arabidopsis thaliana	-0.873929	1.83265	11.59744	0.0004953348	0.0002125283	-9.36613	-0.595854	-1.100617	-1.068965	-0.915612	-0.688598
At3g07830.1	polygalacturonase, putative / pectinase, putative strong similarity to polygalacturonase (PGA3) GI:3152948 from [Arabidopsis thaliana]	-0.874333	1.83316	11.12534	0.001283970	0.0005508998	-7.621937	-0.974121	-1.059885	-1.228044	-0.614544	-0.495068
At4g23570.2	phosphatase-related low similarity to phosphoprotein phosphatase [Mus musculus] GI:567040; contains Pfam profiles PF00515: TPR Domain, PF05002: SGS domain, PF04969: CS domain	-0.875981	1.83526	10.40089	0.002277763	0.0009772965	-7.406521	-0.462477	-1.051093	-1.08497	-0.905383	NA
At3g15830.1	phosphatidic acid phosphatase-related / PAP2-related contains Pfam profile PF01569: PAP2 superfamily	-0.876494	1.83591	11.77099	0.002507015	0.001075660	-6.587035	-0.892211	-1.283759	-0.859677	-0.277363	-1.069459
At3g46520.1	actin 12 (ACT12) identical to SP|P53497 Actin 12 {Arabidopsis thaliana}	-0.877046	1.83661	12.45807	0.001680381	0.0007209841	-7.20766	-0.332122	-1.163735	-1.088068	-1.005333	-0.795974
At3g27420.1	expressed protein	-0.877084	1.83666	12.78823	0.0004870636	0.0002089794	-9.401973	-0.505786	-1.056702	-0.833521	-1.033402	-0.956006
At2g14520.1	CBS domain-containing protein contains Pfam profiles PF00571: CBS domain, PF01595: Domain of unknown function	-0.878145	1.83801	12.00844	0.0001422034	6.101379e-05	-12.51962	-0.921389	-1.044874	-0.838633	-0.846392	-0.739437
At3g11745.1	expressed protein	-0.879526	1.83977	10.91329	0.001603591	0.0006880365	-7.278896	-1.350864	-0.594297	-1.079955	-0.586111	-0.786401
At1g78380.1	glutathione S-transferase, putative similar to glutathione transferase GI:2853219 from [Carica papaya]	-0.879837	1.84017	15.39105	0.0002241478	9.61728e-05	-11.09747	-0.858665	-0.685083	-0.789467	-0.953529	-1.11244
At1g14210.1	ribonuclease T2 family protein contains similarity to RNase GI:7768564 from [Nicotiana tabacum]; contains Pfam profile PF00445: Ribonuclease T2 family	-0.879846	1.84018	11.58734	0.0002458873	0.0001055003	-10.88425	-0.773074	-0.658782	-0.918162	-1.103271	-0.945942
At4g07400.1	F-box family protein (FBL8) (FBL24) contains similarity to SKP1 interacting partner 2 GI:10716949 from [Arabidopsis thaliana]; contains Pfam PF00646: F-box domain	-0.880227	1.84067	14.33104	0.0004763508	0.000204383	-9.44746	-0.577331	-1.018999	-0.723186	-1.126189	-0.955432
At1g61566.1	rapid alkalinization factor (RALF) family protein contains Pfam domain PF05498: Rapid ALkalinization Factor (RALF)	-0.881446	1.84222	16.53018	0.0002216558	9.51036e-05	-11.13475	-0.706489	-1.030129	-1.061551	-0.740007	-0.869056
At4g10400.1	F-box family protein contains F-box domain Pfam:PF00646	-0.88242	1.84347	10.21709	0.01234498	0.005296735	-4.589554	-0.059516	-0.692396	-0.949226	-1.066347	-1.644618
At2g19910.1	RNA-dependent RNA polymerase family protein contains Pfam domain, PF05183: RNA dependent RNA polymerase	-0.882972	1.84417	11.22458	0.0003268903	0.0001402555	-10.22619	-0.888505	-1.160893	-0.906183	-0.847964	-0.611316
At4g17280.1	auxin-responsive family protein similar to auxin-induced protein AIR12 (GI:11357190) [Arabidopsis thaliana]	-0.883372	1.84468	12.20493	0.0001500672	6.438779e-05	-12.33485	-0.926248	-0.933959	-0.93478	-0.665507	-0.956364
At5g03050.1	expressed protein	-0.884308	1.84588	10.67724	0.003318912	0.001424012	-7.641121	NA	-0.82554	-0.700965	-1.126419	NA
At4g23660.1	UbiA prenyltransferase family protein similar to para-hydroxybenzoate--polyprenyltransferase, mitochondrial [Precursor] [Saccharomyces cerevisiae], SP|P32378; contains PF01040 UbiA prenyltransferase family domain	-0.884408	1.84601	13.03174	0.0002567764	0.0001101725	-10.78513	-0.702854	-1.171214	-0.903533	-0.834359	-0.810081
At5g59370_16	actin 4 (ACT4) identical to SP|P53494 Actin 4 {Arabidopsis thaliana}	-0.885389	1.84726	11.25797	0.0001452267	6.231096e-05	-12.40274	-0.738539	-1.005077	-1.016574	-0.830943	-0.83581
At3g54940.1	cysteine proteinase, putative contains similarity to cysteine proteinase GI:479060 from [Glycine max]	-0.885673	1.84763	11.89996	0.002583388	0.001108428	-6.545576	-0.454042	-0.502971	-1.223135	-1.238834	-1.009385
At3g45810.1	ferric reductase-like transmembrane component family protein similar to respiratory burst oxidase protein D RbohD from Arabidopsis thaliana, EMBL:AF055357 [gi:3242789], similar to respiratory burst oxidase protein D RbohD from Arabidopsis thaliana, EMBL:AF055357 [gi:3242789], respiratory burst oxidase homolog from Solanum tuberosum [GI:16549089]; contains Pfam profile PF01794 Ferric reductase lik…	-0.887801	1.85035	14.08408	0.0005392896	0.0002313875	-9.172259	-0.848049	-1.121887	-0.518531	-0.872123	-1.078415
At1g23660.1	expressed protein contains Pfam profile PF02713: Domain of unknown function DUF220; expression supported by MPSS	-0.888009	1.85062	11.82917	0.001731691	0.000742999	-7.153098	-0.346807	-1.176433	-1.192615	-0.880217	-0.84397
At4g29290.1	hypothetical protein	-0.888045	1.85067	11.12125	0.007121329	0.003055476	-5.62507	NA	-0.995591	-0.710425	-1.426367	-0.419798
At3g54340.1	floral homeotic protein APETALA3 (AP3)	-0.889127	1.85206	14.51619	0.0002076348	8.908775e-05	-11.38772	-1.025623	-1.083756	-0.722484	-0.788297	-0.825476
At1g28080.1	expressed protein	-0.889239	1.8522	12.22941	0.001406133	0.0006033152	-7.490865	-0.51779	-1.388557	-0.786203	-0.976596	-0.777048
At1g29140.1	pollen Ole e 1 allergen and extensin family protein contains Pfam domain, PF01190: Pollen proteins Ole e I family	-0.893105	1.85717	13.56853	0.0005369179	0.0002303699	-9.186565	-0.604847	-1.099907	-1.165332	-0.712687	-0.88275
At1g80660.1	ATPase 9, plasma membrane-type, putative / proton pump 9, putative / proton-exporting ATPase, putative strong similarity to SP|Q42556 ATPase 9, plasma membrane-type (EC 3.6.3.6) (Proton pump 9) {Arabidopsis thaliana}; contains InterPro accession IPR001757: ATPase, E1-E2 type	-0.893987	1.8583	13.86243	0.0047843	0.002052751	-5.718301	-0.581326	-1.247668	-1.485423	-0.749795	-0.405721
At2g22080.1	expressed protein	-0.895753	1.86058	12.85022	0.002465007	0.001057636	-6.613348	-0.355376	-1.227162	-1.151745	-0.627613	-1.116871
At5g28470_40	proton-dependent oligopeptide transport (POT) family protein contains Pfam profile: PF00854 POT family	-0.896206	1.86116	10.25667	0.0008846237	0.0003795565	-9.265947	NA	-0.928883	-0.608617	-1.035666	-1.011657
At5g17340.1	expressed protein weak similarity to M3.4 protein [Brassica napus] GI:4574746	-0.896845	1.86199	12.66093	0.0003514911	0.0001508107	-10.07798	-0.671397	-1.201696	-0.864306	-0.986244	-0.760581
At1g54860.1	expressed protein	-0.896894	1.86205	12.80683	0.000184135	7.900493e-05	-11.70079	-0.752732	-1.135464	-0.928494	-0.794849	-0.872933
At1g44160.1	DNAJ chaperone C-terminal domain-containing protein contains Pfam profile PF01556: DnaJ C terminal region	-0.897068	1.86228	11.36817	0.001257671	0.0005396162	-7.660714	-0.543503	-0.612653	-1.122438	-0.928535	-1.278209
At3g62460.1	expressed protein contains Pfam profile PF04396: Protein of unknown function, DUF537	-0.897383	1.86268	11.18400	0.0004990789	0.0002141347	-9.353147	-0.873815	-1.267137	-0.90096	-0.83281	-0.612195
At3g23770.1	glycosyl hydrolase family 17 protein similar to A6 anther-specific protein SP:Q06915 [Arabidopsis thaliana]	-0.898006	1.86349	12.26115	0.005008657	0.002149014	-5.659963	-0.18161	-1.476314	-0.875494	-0.976946	-0.979667
At5g42660.1	expressed protein contains Pfam profile PF04765: Protein of unknown function (DUF616)	-0.899558	1.86549	10.46217	0.001446029	0.0006204329	-8.288559	NA	-0.954954	-0.568977	-0.906465	-1.167837
At5g28470.1	proton-dependent oligopeptide transport (POT) family protein contains Pfam profile: PF00854 POT family	-0.89981	1.86582	10.23036	0.0007517843	0.0003225605	-9.65195	NA	-1.104977	-0.888564	-0.938788	-0.666911
At3g46520_18.5	actin 12 (ACT12) identical to SP|P53497 Actin 12 {Arabidopsis thaliana}	-0.901204	1.86762	11.83982	0.0007756157	0.0003327856	-8.497713	-0.695575	-1.078236	-1.30241	-0.728991	-0.700808
At3g43920.1	DCL1 ribonuclease III family protein similar to RNA helicase/RNAseIII CAF protein [Arabidopsis thaliana] GI:6102610; contains Pfam profiles PF02170: PAZ domain, PF00636: RNase3 domain	-0.901503	1.86801	10.53253	0.001264515	0.0005425528	-8.53875	NA	-1.042868	-0.850376	-1.120977	-0.591791
At4g24960_37.55	ABA-responsive protein (HVA22d) identical to AtHVA22d [Arabidopsis thaliana] GI:4884938	-0.902461	1.86925	14.28598	0.0001550287	6.651657e-05	-12.16060	-0.898261	-1.122027	-0.797573	-0.91663	-0.777814
At2g47030.1	pectinesterase family protein contains Pfam profile: PF01095 pectinesterase	-0.904414	1.87178	11.65771	0.000316675	0.0001358725	-10.31996	-0.744899	-0.980189	-1.17966	-0.673493	-0.94383
At1g75790.1	multi-copper oxidase type I family protein contains Pfam profile: PF00394 Multicopper oxidase	-0.905524	1.87322	12.06297	0.02320678	0.009957099	-3.932048	0.259575	-1.467551	-1.453142	-0.926878	-0.939624
At5g16970.1	NADP-dependent oxidoreductase, putative (P1) identical to probable NADP-dependent oxidoreductase P1, zeta-crystallin homolog [SP|Q39172][gi:886428], Arabidopsis thaliana; similar to allyl alcohol dehydrogenase [Nicotiana tabacum] GI:6692816; contains Pfam profile PF00107: oxidoreductase, zinc-binding dehydrogenase family	-0.906737	1.8748	11.12977	0.001278743	0.0005486571	-7.629922	-1.012733	-0.743052	-0.517624	-1.385194	-0.87508
At4g22120.1	early-responsive to dehydration protein-related / ERD protein-related similar to ERD4 protein (early-responsive to dehydration stress) [Arabidopsis thaliana] GI:15375406; contains Pfam profile PF02714: Domain of unknown function DUF221	-0.907103	1.87528	11.25420	0.0002149689	9.22345e-05	-11.26073	-0.782053	-0.797176	-1.171498	-0.802542	-0.982245
At1g76530.1	auxin efflux carrier family protein contains auxin efflux carrier domain, Pfam:PF03547	-0.908746	1.87741	13.26842	0.0001344494	5.768684e-05	-12.74283	-0.850785	-1.032159	-0.747034	-0.890786	-1.022967
At4g14342.1	pre-mRNA splicing factor 10 kDa subunit, putative similar to Splicing factor 3B subunit 10 (SF3b10) (Pre-mRNA splicing factor SF3b 10 kDa subunit) (Swiss-Prot:Q9BWJ5) [Homo sapiens]; Conserved in Plasmodium, yeast, fly, mouse, human	-0.909884	1.87889	13.41744	0.0002821744	0.0001210697	-10.56619	-1.095609	-0.88908	-0.998854	-0.978084	-0.587793
At5g28390.1	RNA recognition motif (RRM)-containing protein contains InterPro entry IPR000504: RNA-binding region RNP-1 (RNA recognition motif) (RRM)	-0.912382	1.88215	12.33472	0.0003575081	0.0001533924	-10.04432	-0.670338	-1.185609	-0.717983	-1.006111	-0.98187
At3g28750.1	expressed protein	-0.912408	1.88218	14.36752	0.0001214404	5.210521e-05	-13.04619	-0.872914	-0.990861	-1.029772	-0.743076	-0.925419
At4g29250.1	transferase family protein low similarity to CER2 Arabidopsis thaliana GI:1213594, anthocyanin 5-aromatic acyltransferase Gentiana triflora GI:4185599; contains Pfam profile PF02458 transferase family	-0.914271	1.88462	10.45899	0.01243597	0.005335777	-4.580033	-0.870957	-1.750238	-0.959584	-0.939054	-0.051522
At1g23750.1	DNA-binding protein-related contains weak similarity to G-quartet DNA binding protein 3 [Tetrahymena thermophila] gi|4583503|gb|AAD25098	-0.914688	1.88516	11.65178	0.001658394	0.0007115502	-7.227137	-0.542693	-1.105476	-1.416164	-0.848311	-0.660797
At3g59010.1	pectinesterase family protein contains Pfam profile: PF01095 pectinesterase	-0.915395	1.88609	12.00586	0.004209168	0.001805985	-5.879594	-0.314662	-0.542402	-1.173359	-1.250316	-1.296234
At5g03250_40	phototropic-responsive NPH3 family protein contains some similarity to root phototropism RPT2 [Arabidopsis thaliana] gi|6959488|gb|AAF33112, a signal transducer of phototropic response PMID:10662859	-0.91545	1.88616	10.39684	0.001686250	0.000723502	-7.984163	NA	-1.111431	-0.557893	-0.849044	-1.143432
At5g62310.1	incomplete root hair elongation (IRE) / protein kinase, putative nearly identical to IRE (incomplete root hair elongation) [Arabidopsis thaliana] gi|6729346|dbj|BAA89783	-0.915537	1.88627	10.21380	0.001547859	0.000664124	-8.146036	NA	-1.037714	-1.197398	-0.586554	-0.840483
At2g17280.1	phosphoglycerate/bisphosphoglycerate mutase family protein contains Pfam profile PF00300: phosphoglycerate mutase family	-0.916901	1.88806	12.68543	0.0005430656	0.0002330077	-9.146167	-1.247973	-0.591029	-0.876951	-0.79544	-1.073112
At1g14790.1	RNA-dependent RNA polymerase, putative similar to RNA-directed RNA polymerase GB:CAA09697 GI:4138282 [Nicotiana tabacum]	-0.917699	1.8891	10.80144	0.005874692	0.002520594	-5.453812	-0.349731	-1.676169	-1.077362	-0.773995	-0.711237
At4g08930_40	thioredoxin-related contains weak similarity to Swiss-Prot:Q39239 thioredoxin H-type 4 (TRX-H-4). [Mouse-ear cress]	-0.918136	1.88967	10.69935	0.0006341608	0.0002720929	-8.86771	-0.838804	-0.621071	-0.985474	-1.333908	-0.811422
At3g15280.1	expressed protein very low similarity to cold regulated gene REP14 [Secale cereale] GI:20067233, late embryogenesis abundant protein [Picea glauca] GI:1161171	-0.919115	1.89096	11.26761	0.002263336	0.0009711065	-6.736346	-0.652263	-1.576044	-0.961471	-0.681476	-0.724322
At4g23600_42.25	coronatine-responsive tyrosine aminotransferase / tyrosine transaminase similar to nicotianamine aminotransferase from Hordeum vulgare [GI:6498122, GI:6469087]; contains Pfam profile PF00155 aminotransferase, classes I and II; identical to cDNA coronatine-regulated tyrosine aminotransferase (F9D16.70) GI:15076852	-0.919406	1.89134	11.57792	0.0009290003	0.0003985967	-8.156525	-1.242249	-0.522238	-0.708309	-0.974221	-1.150015
At3g03910_40	glutamate dehydrogenase, putative similar to glutamate dehydrogenase 1 (GDH 1) [Arabidopsis thaliana] SWISS-PROT:Q43314	-0.919971	1.89208	11.56591	0.0003186475	0.0001367188	-10.30118	-0.70848	-0.792531	-0.812101	-1.1187	-1.168042
At3g16440.1	jacalin lectin family protein contains Pfam profile: PF01419 jacalin-like lectin domain; similar to myrosinase-binding protein homolog [Arabidopsis thaliana] GI:2997767	-0.920658	1.89298	12.07132	0.001727738	0.0007413028	-7.157753	-1.067868	-1.134145	-0.448744	-1.307938	-0.644595
At3g62180.1	invertase/pectin methylesterase inhibitor family protein low similarity to pollen-specific pectin esterase from Brassica rapa subsp. pekinensis GI:1620652; contains Pfam profile PF04043: Plant invertase/pectin methylesterase inhibitor	-0.92088	1.89327	11.48633	0.000750725	0.0003221059	-8.554388	-0.577242	-0.983062	-1.272236	-0.698574	-1.073288
At2g46770.1	no apical meristem (NAM) family protein contains Pfam PF02365: No apical meristem (NAM) domain;	-0.928197	1.9029	11.23921	0.000912126	0.0003913567	-8.195096	-0.393529	-1.043198	-1.038141	-1.148128	-1.017988
At5g65205.1	short-chain dehydrogenase/reductase (SDR) family protein contains INTERPRO family IPR002198 short chain dehydrogenase/reductase SDR family	-0.930222	1.90557	11.54518	0.001457987	0.0006255638	-7.426357	-0.813522	-0.385009	-1.039719	-1.149176	-1.263681
At4g21410.1	protein kinase family protein contains Pfam PF00069: Protein kinase domain	-0.93036	1.90575	10.70658	0.000236662	0.0001015422	-10.97775	-0.708641	-0.924381	-0.855901	-1.225552	-0.937324
At4g18596.1	pollen Ole e 1 allergen and extensin family protein contains Pfam domain, PF01190: Pollen proteins Ole e I family	-0.930824	1.90636	13.44451	0.0002821104	0.0001210422	-10.57024	-0.812468	-0.841895	-1.019927	-0.736971	-1.242858
At5g29020.1	hypothetical protein	-0.931288	1.90698	12.23580	0.0001783012	7.65019e-05	-11.79058	-0.818702	-1.001554	-1.005409	-0.714654	-1.116121
At5g59370_40	actin 4 (ACT4) identical to SP|P53494 Actin 4 {Arabidopsis thaliana}	-0.931872	1.90775	11.53606	0.0005364045	0.0002301496	-9.20561	-0.858857	-1.229987	-1.155015	-0.807702	-0.607801
At4g07960.1	glycosyl transferase family 2 protein similar to cellulose synthase from Agrobacterium tumeficiens [gi:710492] and Agrobacterium radiobacter [gi:710493]; contains Pfam glycosyl transferase, group 2 family protein domain PF00535	-0.933202	1.90951	10.61339	0.0003825082	0.0001641189	-9.907028	-0.624508	-1.266057	-0.912288	-0.893041	-0.970117
At2g21490.1	dehydrin family protein contains Pfam domain, PF00257: Dehydrin	-0.933603	1.91004	11.50221	0.002088187	0.0008959571	-6.872424	-0.821458	-0.439789	-1.465117	-1.130215	-0.811437
At2g07690.1	minichromosome maintenance family protein / MCM family protein similar to SP|P55862 DNA replication licensing factor MCM5 (CDC46 homolog) {Xenopus laevis}; contains Pfam profile PF00493: MCM2/3/5 family	-0.934423	1.91113	12.15168	0.0002593531	0.0001112780	-10.76283	-1.022659	-1.169686	-0.675342	-0.793152	-1.011278
At2g20170.1	hypothetical protein and grail contains Pfam profile PF03080: Arabidopsis proteins of unknown function	-0.935253	1.91223	13.3822	7.463517e-05	3.202295e-05	-14.66406	-0.851324	-0.893089	-1.020942	-0.940715	-0.970195
At3g28810.1	hypothetical protein	-0.936921	1.91444	12.71908	0.001892743	0.0008121001	-7.005172	-0.723061	-1.359783	-1.221315	-0.42308	-0.957367
At4g32770.1	tocopherol cyclase, chloroplast / vitamin E deficient 1 (VTE1) / sucrose export defective 1 (SXD1) identical to SP|Q94FY7 Tocopherol cyclase, chloroplast precursor (Vitamin E deficient 1) (Sucrose export defective 1) {Arabidopsis thaliana}	-0.936978	1.91451	11.57161	0.0002076348	8.908775e-05	-11.36206	-0.793668	-0.73916	-0.998923	-0.966617	-1.186524
At3g59480.1	pfkB-type carbohydrate kinase family protein contains Pfam profile: PF00294 pfkB family carbohydrate kinase	-0.940333	1.91897	11.16341	0.002140326	0.0009183278	-7.528192	NA	-1.401181	-0.780927	-0.853342	-0.725884
At3g01890.1	SWIB complex BAF60b domain-containing protein similar to brahma associated protein 60 kDa [Drosophila melanogaster] GI:3378134, SWI/SNF-related, matrix-associated, actin-dependent regulator of chromatin D1 [Homo sapiens] GI:4566530; contains Pfam profile PF02201: BAF60b domain of the SWIB complex	-0.942293	1.92158	11.16429	0.0002158249	9.260178e-05	-11.23558	-1.028552	-1.16858	-0.899848	-0.946973	-0.667509
At1g12290.1	disease resistance protein (CC-NBS-LRR class), putative domain signature CC-NBS-LRR exists, suggestive of a disease resistance protein.	-0.942527	1.92189	11.94722	0.004748139	0.002037236	-5.728865	-0.637094	-1.43721	-1.339658	-1.016205	-0.282471
At3g42640_40	ATPase, plasma membrane-type, putative / proton pump, putative strong similarity to P-type H+-ATPase from [Lycopersicon esculentum] GI:1621440, [Solanum tuberosum] GI:435001, SP|Q03194 {Nicotiana plumbaginifolia}; contains InterPro accession IPR001757: ATPase, E1-E2 type	-0.942641	1.92204	11.48814	0.0001518489	6.515227e-05	-12.26284	-0.702555	-0.938695	-1.098996	-0.936129	-1.036828
At5g56450_40	mitochondrial substrate carrier family protein contains Pfam profile: PF00153 mitochondrial carrier protein	-0.943959	1.9238	9.660623	0.005191869	0.002227622	-6.076017	NA	-0.65811	-1.440255	-1.1387	-0.538769
At5g59370.1	actin 4 (ACT4) identical to SP|P53494 Actin 4 {Arabidopsis thaliana}	-0.944323	1.92429	11.40221	0.001133614	0.0004863884	-7.832816	-0.705539	-1.418523	-1.127804	-0.607328	-0.862421
At3g24100.1	four F5 family protein / 4F5 family protein contains Pfam PF04419: 4F5 protein family	-0.946545	1.92725	13.49928	0.0001332419	5.716877e-05	-12.77947	-0.825373	-0.775224	-1.04966	-1.068737	-1.013729
At5g20150.1	SPX (SYG1/Pho81/XPR1) domain-containing protein similar to PHO1 protein [Arabidopsis thaliana] GI:20069032; contains Pfam profile PF03105: SPX domain	-0.947218	1.92815	12.47463	0.0002241478	9.61728e-05	-11.10078	-0.949145	-0.756201	-0.761035	-1.181194	-1.088514
At2g10980.1	expressed protein	-0.950058	1.93195	12.54383	0.0002141462	9.188155e-05	-11.27144	-0.99653	-0.677945	-1.01084	-0.881948	-1.183028
At4g25950.1	vacuolar ATP synthase, putative / V-ATPase, putative / vacuolar proton pump, putative similar to Swiss-Prot:O82629 vacuolar ATP synthase subunit G 2 (V-ATPase G subunit 2, Vacuolar proton pump G subunit 2) [Arabidopsis thaliana]	-0.952355	1.93503	11.50088	0.002404257	0.001031570	-6.649461	-0.974895	-0.331704	-1.448776	-0.866322	-1.140079
At1g24620.1	polcalcin, putative / calcium-binding pollen allergen, putative similar to polcalcin Jun o 2 (calcium-binding pollen allergen Jun o 2) SP:O64943 from [Juniperus oxycedrus]	-0.952818	1.93565	11.0393	0.009753758	0.004184946	-5.207363	-0.56455	-1.703525	-0.695572	NA	-0.847624
At2g31035.1	hypothetical protein	-0.953589	1.93668	10.35131	0.001252254	0.000537292	-7.66895	-0.929676	-1.293503	-1.312534	-0.624403	-0.607828
At3g01210.1	RNA recognition motif (RRM)-containing protein	-0.956878	1.9411	11.40477	0.0009243718	0.0003966108	-9.174236	NA	-0.930528	-0.966106	-0.684136	-1.24674
At5g05350.1	expressed protein contains Pfam profile PF04749: Protein of unknown function, DUF614; expression supported by MPSS	-0.957673	1.94217	11.96629	0.0007188558	0.0003084321	-8.648002	-1.008577	-0.849848	-0.852087	-1.430367	-0.647486
At1g57550.1	hydrophobic protein, putative / low temperature and salt responsive protein, putative similar to SP|Q9ARD5 Low-temperature induced protein lt101.2 {Hordeum vulgare}, SP|Q9ZNQ7 Hydrophobic protein RCI2A (Low temperature and salt responsive protein LTI6A) {Arabidopsis thaliana}; contains Pfam profile PF01679: Uncharacterized protein family	-0.958119	1.94277	10.96571	0.001028483	0.0004412808	-8.965476	NA	-1.229182	-0.671289	-0.869869	-1.062135
At1g58280.1	expressed protein	-0.959827	1.94508	11.06872	0.00375851	0.001612626	-6.020461	-1.412086	-1.008759	-1.286539	-0.218422	-0.873328
At1g54870.1	short-chain dehydrogenase/reductase (SDR) family protein C-terminal similar to dormancy related protein GI:1220178 from [Trollius ledebourii]	-0.960468	1.94594	11.41332	0.00249394	0.001070050	-6.596919	-0.460481	-1.525617	-1.234273	-0.804407	-0.777562
At1g22010.1	hypothetical protein	-0.961038	1.94671	10.78013	0.005431092	0.002330263	-5.554113	-0.254211	-1.524087	-1.378972	-0.717291	-0.93063
At1g74130.2	rhomboid family protein contains Pfam profile PF01694: Rhomboid family	-0.962158	1.94822	10.49153	0.006118488	0.002625198	-5.401711	-0.777648	-0.97778	-1.603424	-1.257941	-0.193996
At4g34400.1	transcriptional factor B3 family protein contains Pfam profile PF02362: B3 DNA binding domain	-0.963452	1.94997	10.32092	0.0002329711	9.995855e-05	-11.00496	-0.743239	-1.231941	-0.791151	-1.06568	-0.985251
At2g47050.1	invertase/pectin methylesterase inhibitor family protein low similarity to pollen-specific pectin esterase [Brassica rapa subsp. pekinensis] GI:1620652; contains Pfam profile PF04043: Plant invertase/pectin methylesterase inhibitor	-0.968563	1.95689	12.91442	0.002153570	0.0009240102	-6.816903	-0.725998	-1.219515	-1.486529	-0.447356	-0.963418
At4g25760.1	expressed protein	-0.968871	1.95731	9.981499	0.001226272	0.0005261441	-10.02194	NA	-0.957763	-0.867863	-1.080988	NA
At4g16770.1	oxidoreductase, 2OG-Fe(II) oxygenase family protein low similarity to flavonol synthase from Petunia hybrida [SP|Q07512], Citrus unshiu [GI:4126403]; contains Pfam domain PF03171, 2OG-Fe(II) oxygenase superfamily; non-consensus GG acceptor splice site at exon 8	-0.969889	1.95869	10.66897	0.0007016202	0.0003010370	-8.700642	-0.720112	-0.80283	-0.815259	-1.063205	-1.448037
At4g09920.1	F-box family protein contains F-box domain Pfam:PF00646	-0.970618	1.95968	10.94280	0.0004541521	0.0001948584	-9.555045	-1.341256	-0.783471	-0.871041	-0.726837	-1.130485
At3g28840.1	expressed protein	-0.97662	1.96785	11.65985	0.005008657	0.002149014	-5.658161	-0.372675	-1.611109	-1.295739	-0.561552	-1.042026
At1g28270.1	rapid alkalinization factor (RALF) family protein similar to RALF precursor [Nicotiana tabacum] GI:16566316	-0.977799	1.96946	12.20586	0.002783673	0.001194362	-6.424961	-0.724292	-1.263452	-1.617177	-0.626021	-0.658053
At2g23150.1	NRAMP metal ion transporter 3 (NRAMP3) identical to metal transporter Nramp3 [Arabidopsis thaliana] gi|6468012|gb|AAF13278; member of the natural resistance-associated macrophage protein (NRAMP) metal transporter family, PMID:11500563	-0.978623	1.97058	11.48529	0.0001404776	6.027328e-05	-12.61459	-1.13842	-1.131034	-0.882676	-0.954277	-0.786707
At4g28870.1	hypothetical protein	-0.979043	1.97116	11.56391	0.001334489	0.0005725758	-7.569113	-0.950348	-0.819069	-0.588819	-1.566279	-0.970702
At3g57690.1	arabinogalactan-protein, putative (AGP23) similar to arabinogalactan protein [Arabidopsis thaliana] gi|10880503|gb|AAG24281	-0.979576	1.97189	13.33657	0.001059555	0.0004546124	-7.949332	-0.6628	-1.129281	-1.490146	-0.906268	-0.709384
At1g72280.1	endoplasmic reticulum oxidoreductin 1 (ERO1) family protein contains Pfam domain, PF04137: Endoplasmic Reticulum Oxidoreductin 1 (ERO1)	-0.979684	1.97203	11.77268	0.0009243718	0.0003966108	-8.165351	-0.614752	-1.471845	-0.876095	-0.819801	-1.115927
At1g57906.1	hypothetical protein	-0.980182	1.97271	11.80094	0.0005369179	0.0002303699	-9.189145	-0.490792	-1.116124	-1.173892	-1.086219	-1.033883
At4g12850.1	far-red impaired responsive family protein / FAR1 family protein weak similarity to far-red impaired response protein [Arabidopsis thaliana] GI:5764395; contains Pfam profile PF03101: FAR1 family	-0.980838	1.97361	11.21415	0.0002774268	0.0001190327	-12.29382	NA	-0.948694	-0.873823	-1.123703	-0.977131
At4g09610.1	gibberellin-regulated protein 2 (GASA2) / gibberellin-responsive protein 2 identical to SP|P46688 Gibberellin-regulated protein 2 precursor {Arabidopsis thaliana}	-0.981236	1.97416	11.08353	0.0002705399	0.0001160778	-10.68291	-0.807721	-1.23358	-0.853538	-1.206635	-0.804709
At2g39510.1	nodulin MtN21 family protein similar to MtN21 GI:2598575 (root nodule development) from [Medicago truncatula]	-0.98221	1.97549	12.17735	0.0001550287	6.651657e-05	-12.16759	-0.75067	-0.919475	-0.947374	-1.112288	-1.181243
At2g18470.1	protein kinase family protein contains Pfam PF00069: Protein kinase domain	-0.982352	1.97568	10.86472	0.001129286	0.0004845313	-10.24889	NA	-0.96147	-1.091241	NA	-0.894345
At5g56500.1	chaperonin, putative similar to SWISS-PROT:P08927- RuBisCO subunit binding-protein beta subunit, chloroplast precursor (60 kDa chaperonin beta subunit, CPN-60 beta) [Pisum sativum]; contains Pfam:PF00118 domain, TCP-1/cpn60 chaperonin family	-0.9831	1.97671	11.66809	0.0002187126	9.384079e-05	-11.19223	-1.035876	-0.94322	-0.948867	-0.713184	-1.274354
At3g08570.1	phototropic-responsive protein, putative similar to root phototropism RPT2 [Arabidopsis thaliana] gi|6959488|gb|AAF33112, a signal transducer of phototropic response PMID:10662859	-0.984625	1.9788	12.41337	0.001059555	0.0004546124	-7.949766	-0.897294	-1.135864	-0.484424	-1.41742	-0.988122
At1g70980.1	asparaginyl-tRNA synthetase, cytoplasmic, putative / asparagine-tRNA ligase, putative similar to SYNC1 protein GI:5670315 [SP|Q9SW96] from [Arabidopsis thaliana]	-0.986135	1.98087	11.13148	0.0002399749	0.0001029636	-10.93624	-1.012345	-1.104758	-1.252953	-0.712639	-0.847981
At1g23410.1	ubiquitin extension protein, putative / 40S ribosomal protein S27A (RPS27aA) strong similarity to ubiquitin extension protein (UBQ5) GB:AAA32906 GI:166934 from (Arabidopsis thaliana)	-0.98686	1.98187	11.91787	0.0003337372	0.0001431932	-10.17839	-0.641449	-1.279922	-1.128224	-0.969279	-0.915423
At2g46020.2	transcription regulatory protein SNF2, putative similar to SP|P22082 Transcription regulatory protein SNF2 (SWI/SNF complex component SNF2) {Saccharomyces cerevisiae}; contains Pfam profiles PF00271: Helicase conserved C-terminal domain, PF00176: SNF2 family N-terminal domain	-0.987797	1.98315	14.87482	0.0001014234	4.351671e-05	-13.55451	-0.894458	-1.183403	-1.037285	-0.856363	-0.967477
At5g05270_40	chalcone-flavanone isomerase family protein contains very low similarity to chalcone-flavonone isomerase (chalcone isomerase), GI:1705761 from Vitis vinifera; contains Pfam profile PF02431: Chalcone-flavanone isomerase	-0.988034	1.98348	13.81233	0.0002241478	9.61728e-05	-11.10630	-1.151629	-0.978153	-0.680855	-1.202929	-0.926604
At2g45710.1	40S ribosomal protein S27 (RPS27A)	-0.988659	1.98434	12.98330	0.0001138911	4.886609e-05	-13.20408	-1.046586	-1.19001	-0.993592	-0.863415	-0.849694
At1g07340.1	hexose transporter, putative similar to hexose transporter [Lycopersicon esculentum] GI:5734440; contains Pfam profile PF00083: major facilitator superfamily protein	-0.989511	1.98551	11.30257	0.02113053	0.009066263	-4.030896	-0.165169	-2.108253	-1.210094	-0.456963	-1.007076
At1g71770.1	polyadenylate-binding protein 5 (PABP5) identical to GB:Q05196 from [Arabidopsis thaliana]	-0.989971	1.98614	11.12925	0.002401999	0.001030601	-7.317134	NA	-0.665665	-1.486184	-0.884202	-0.923832
At2g40920.1	F-box family protein contains Pfam PF00646: F-box domain; similar to F-box protein family, AtFBX8 (GP:20197464) {Arabidopsis thaliana}|502017|gb|T20576.1|T20576	-0.991199	1.98784	10.72863	0.0003324262	0.0001426307	-11.74384	-0.852188	-1.174261	-0.95652	-0.981828	NA
At3g26125.1	cytochrome P450, putative	-0.992414	1.98951	11.19586	0.00021787	9.347927e-05	-11.20264	-0.777756	-0.850175	-1.283283	-1.113245	-0.937611
At1g08320.1	bZIP family transcription factor contains Pfam profile: PF00170 bZIP transcription factor	-0.993404	1.99088	11.52300	0.000491876	0.0002110442	-9.383473	-0.731693	-1.331181	-1.138129	-1.076571	-0.689447
At3g63440.1	FAD-binding domain-containing protein / cytokinin oxidase family protein similar to cytokinin oxidase, Zea mays, EMBL:ZMY18377 [gi:3882018] [gi:3441978]	-0.997791	1.99694	10.81898	0.0004647967	0.0001994256	-9.49344	-1.339983	-1.186832	-0.824515	-0.976089	-0.661538
At4g11030.1	long-chain-fatty-acid--CoA ligase, putative / long-chain acyl-CoA synthetase, putative similar to acyl-CoA synthetase (MF7P) gi:1617270 from Brassica napus	-0.998637	1.99811	10.16945	0.01149886	0.004933701	-5.444434	NA	-1.412329	-1.110515	-0.473066	NA
At1g32780.1	alcohol dehydrogenase, putative similar to alcohol dehydrogenase GB:CAA37333 GI:297178 from [Solanum tuberosum]; contains Pfam zinc-binding dehydrogenase domain PF00107	-0.999423	1.9992	11.61067	0.003849072	0.001651482	-5.989423	-0.753139	-1.619879	-1.437378	-0.575486	-0.611231
At1g28430.1	cytochrome P450, putative similar to cytochrome P450 (CYP93A1) GI:1435059 from [Glycine max]	-1.00079	2.0011	12.66799	0.000482113	0.0002068553	-9.42464	-0.69407	-1.278675	-1.220905	-0.721412	-1.088891
At4g14780.1	protein kinase, putative similar to protein kinase ATMRK1 [Arabidopsis thaliana] gi|2351097|dbj|BAA22079	-1.00115	2.0016	10.43187	0.008007118	0.003435533	-5.086595	-0.252892	-1.550724	-1.488214	-0.494594	-1.219337
At4g37900.1	glycine-rich protein	-1.00296	2.00411	14.06677	0.0002041546	8.759456e-05	-11.43386	-0.761675	-1.077151	-0.838693	-1.260256	-1.077045
At4g28700.1	ammonium transporter, putative similar to SP|O04161 Ammonium transporter 1, member 2 (LeAMT1;2) {Lycopersicon esculentum}; contains Pfam profile PF00909: Ammonium Transporter Family	-1.00357	2.00496	10.54481	0.001163753	0.0004993195	-10.14671	NA	-0.866884	-1.108782	NA	-1.035047
At3g62170.1	pectinesterase family protein contains Pfam profiles: PF01095 pectinesterase, PF04043 plant invertase/pectin methylesterase inhibitor ;similar to pollen-specific pectin esterase GI:1620652 from [Brassica rapa subsp. pekinensis]	-1.00436	2.00605	13.53134	0.0001590287	6.823283e-05	-12.08288	-0.731982	-1.19384	-1.07826	-0.921068	-1.096632
At3g51000.1	epoxide hydrolase, putative similar to epoxide hydrolase [Glycine max] GI:2764806; contains Pfam profile PF00561: hydrolase, alpha/beta fold family	-1.00439	2.00609	13.46843	0.0001417159	6.080461e-05	-12.57261	-0.850308	-1.204305	-0.916422	-0.888352	-1.162544
At5g14380.1	hydroxyproline-rich glycoprotein family protein identical to gi|4775268|emb|CAB42531	-1.00491	2.00682	14.06011	8.006967e-05	3.435468e-05	-14.45296	-0.861924	-1.145975	-0.959117	-0.981433	-1.076123
At1g28670.1	lipase identical to lipase GB:AAA93262 GI:1145627 [Arabidopsis thaliana] (FEBS Lett. 377 (3), 475-480 (1995))	-1.00592	2.00822	10.81279	0.0005180081	0.0002222565	-9.274388	-0.736781	-1.461895	-1.084844	-0.912886	-0.833193
At1g02850.4	glycosyl hydrolase family 1 protein contains Pfam PF00232 : Glycosyl hydrolase family 1 domain; TIGRFAM TIGR01233: 6-phospho-beta-galactosidase; similar to hydroxyisourate hydrolase (GI:19569603) [Glycine max]	-1.00668	2.00928	13.29471	0.0004647967	0.0001994256	-9.495464	-0.621448	-1.277497	-1.260081	-1.002319	-0.872046
At4g22080.1	pectate lyase family protein similar to pectate lyase 2 GP:6606534 from [Musa acuminata]	-1.00731	2.01015	10.45452	0.005386715	0.002311223	-6.020848	NA	-1.543457	-1.119762	-0.430506	-0.935498
At5g44400.1	FAD-binding domain-containing protein similar to SP|P30986 reticuline oxidase precursor (Berberine-bridge-forming enzyme) (BBE) (Tetrahydroprotoberberine synthase) [Eschscholzia californica]; contains PF01565 FAD binding domain	-1.00821	2.01142	10.96653	0.0004580884	0.0001965473	-9.532362	-0.652437	-1.219362	-0.769835	-1.217888	-1.181545
At1g24400.1	lysine and histidine specific transporter, putative similar to lysine and histidine specific transporter GI:2576361 from [Arabidopsis thaliana]; contains Pfam profile PF01490: Transmembrane amino acid transporter protein	-1.01054	2.01467	10.54675	0.001622183	0.0006960138	-7.251838	-1.058495	-1.368006	-0.999076	-1.273581	-0.353549
At4g35770.1	senescence-associated protein (SEN1) identical to senescence-associated protein GI:1046270 from [Arabidopsis thaliana]	-1.01209	2.01683	11.11677	0.003199286	0.001372685	-6.24107	-1.029121	-0.256226	-1.307799	-1.506407	-0.960881
At1g66240.1	copper homeostasis factor, putative / copper chaperone, putative (CCH) similar to gi:3168840 contains Pfam profile PF00403: Heavy-metal-associated domain	-1.0135	2.0188	15.27684	8.011986e-05	3.437622e-05	-14.40610	-1.142154	-0.962898	-0.875131	-0.964336	-1.122977
At1g54960_23.35	NPK1-related protein kinase, putative (ANP2) similar to protein kinase [Nicotiana tabacum] gi|456309|dbj|BAA05648; identical to cDNA NPK1-related protein kinase 2, partial cds GI:2342424	-1.01437	2.02002	12.99600	0.0002027577	8.69952e-05	-11.45466	-0.8402	-1.296869	-1.164231	-0.850905	-0.919655
At1g32250.1	calmodulin, putative similar to calmodulin GB:M59770 GI:160127 from (Plasmodium falciparum); contains INTERPRO:IPR002048 calcium-binding EF-hand domain	-1.02208	2.03084	10.23624	0.005448822	0.002337871	-5.549063	-0.428346	-1.853453	-1.181167	-1.001524	-0.645888
At3g28780.1	glycine-rich protein similar to H41 gene for histone protein GB:X15142 GI:3204 [Physarum polycephalum]	-1.02283	2.03191	12.74681	0.0001332419	5.716877e-05	-12.78473	-0.877296	-1.045191	-1.245562	-0.841854	-1.104268
At4g08098.1	hypothetical protein	-1.0236	2.03299	10.79351	0.01191321	0.00511148	-4.933783	-0.332353	-0.748355	NA	-1.645556	-1.368135
At2g01200_57.75	auxin-responsive AUX/IAA family protein contains Pfam profile: PF02309 AUX/IAA family	-1.02666	2.03731	11.32877	0.000983309	0.0004218984	-8.065302	-0.639813	-1.599662	-1.045325	-0.884016	-0.964504
At1g06280.1	LOB domain family protein / lateral organ boundaries domain family protein (LBD2) nearly identical to SP|Q9LNB9 Putative LOB domain protein 2 {Arabidopsis thaliana}; similar to lateral organ boundaries (LOB) domain-containing proteins from Arabidopsis thaliana	-1.02706	2.03787	11.36235	0.0005369179	0.0002303699	-9.194745	-0.585332	-1.183722	-1.332185	-0.874552	-1.159527
At2g31220.1	basic helix-loop-helix (bHLH) family protein contains Pfam profile: PF00010 helix-loop-helix DNA-binding domain	-1.02812	2.03937	10.80711	0.002404257	0.001031570	-6.650067	-0.924627	-1.25303	-1.013858	-0.365028	-1.584081
At4g19860.1	lecithin:cholesterol acyltransferase family protein / LACT family protein similar to lysosomal phospholipase A2 [Mus musculus] GI:18699602; contains Pfam profile PF02450: Lecithin:cholesterol acyltransferase (phosphatidylcholine-sterol acyltransferase)	-1.02946	2.04126	12.02411	0.0001008729	4.328053e-05	-13.57529	-0.810378	-1.024071	-1.143328	-0.991002	-1.178527
At3g13220.1	ABC transporter family protein contains Pfam profile: PF00005 ABC transporter; similar to white protein GB:Q27256 [Anopheles gambiae]	-1.03031	2.04246	11.43059	0.002079472	0.0008922179	-6.879118	-0.448796	-1.639379	-0.907795	-0.97085	-1.184726
At5g42170.1	family II extracellular lipase, putative similar to family II lipase EXL3 [Arabidopsis thaliana] GI:15054386; contains InterPro Entry IPR001087 Lipolytic enzyme, G-D-S-L family	-1.03144	2.04406	10.33527	0.005448822	0.002337871	-6.00211	NA	-0.686508	-0.823236	-0.880353	-1.735649
At5g60500.1	undecaprenyl pyrophosphate synthetase family protein / UPP synthetase family protein contains putative undecaprenyl diphosphate synthase domain [PF01255]; similar to S. cerevisiae dehydrodolichyl diphosphate synthetase (DEDOL-PP synthase)(Rer2)[SP|P35196], a cis-prenyltransferase	-1.03272	2.04588	10.53821	0.0007447918	0.0003195602	-8.570656	-0.728918	-1.213217	-0.737914	-1.502546	-0.981009
At4g08940.1	expressed protein	-1.0329	2.04613	10.46915	0.000414611	0.0001778929	-9.736695	-0.687514	-1.005544	-1.264701	-0.857433	-1.349292
At1g71160.1	beta-ketoacyl-CoA synthase family protein similar to fatty acid elongase 3-ketoacyl-CoA synthase 1 GB:AAC99312, very-long-chain fatty acid condensing enzyme CUT1 [GI:5001734]	-1.0348	2.04883	11.78857	0.0004463635	0.0001915167	-9.608044	-0.561348	-1.175291	-1.234742	-1.214836	-0.987783
At2g33810.1	squamosa promoter-binding protein-like 3 (SPL3) identical to squamosa-promoter binding protein like 3 [Arabidopsis thaliana] GI:2462081; contains Pfam profile PF03110: SBP domain	-1.03789	2.05323	14.44127	9.42936e-05	4.04576e-05	-13.83642	-1.209545	-0.817878	-1.079399	-1.049018	-1.033616
At3g28790.1	expressed protein	-1.03941	2.05538	12.35118	0.002275711	0.0009764164	-6.727491	-0.536388	-1.483159	-1.546495	-0.78668	-0.844305
At4g20460.1	NAD-dependent epimerase/dehydratase family protein similar to UDP-galactose 4-epimerase from Cyamopsis tetragonoloba GI:3021357 [EMBL:AJ005082], Bacillus subtilis SP|P55180; contains Pfam profile PF01370 NAD dependent epimerase/dehydratase family	-1.04173	2.05869	11.25017	0.0001422034	6.101379e-05	-12.49465	-1.075542	-1.248058	-1.150017	-0.776592	-0.95842
At1g23970.2	expressed protein contains Pfam profile PF04776: Protein of unknown function (DUF626)	-1.04296	2.06045	12.54921	0.0005364045	0.0002301496	-9.206654	-0.858345	-1.351437	-1.33558	-1.016672	-0.652772
At3g46750.1	hypothetical protein	-1.04296	2.06046	10.38730	0.004776277	0.002049309	-6.941947	NA	-0.881098	-1.456661	NA	-0.791137
[truncated: 294 more rows]
